# Supplementary material for: Mechanism of hormone and allosteric agonist mediated activation of follicle stimulating hormone receptor
Source: Nat Commun. 2023 Jan 31;14:519. doi: 10.1038/s41467-023-36170-3 (PMC9889800; doi:10.1038/s41467-023-36170-3)
Supplement: Supplementary file 4 — Source Data [file 41467_2023_36170_MOESM4_ESM.xlsx]

## Sheet: Fig. 2f
Fig. 2f
	FSH induced cAMP accumulation signaling (Ex665/Em620 nm)
	Conc (M)	WT			D334G			Y335G			D336G			D334G/Y335G/D336G
	1e-06	0.4767	0.580947	0.604104	0.689703	0.637849	0.678104	0.707384	0.702545	0.290113	0.548263	0.863336	0.900676	1.86205	1.563	1.46841
	1e-07	0.679525	0.661797	0.829426	1.00723	1.11619	1.67483	1.205	1.66218	2.87926	0.861503	0.959683	1.13316	3.96758	4.08328	4.62298
	1e-08	0.932697	1.02994	1.09744	3.34116	2.82433	2.95984	4.23616	4.12668	3.88761	0.840683	1.48507	1.30234	4.65502	4.52409	4.69651
	1e-09	4.20376	4.22971	4.19417	4.48062	4.72866	4.89796	4.56731	4.64492	5.34086	3.99421	4.1686	4.20211	4.59567	4.72136	5.24399
	1e-10	4.62609	4.59646	4.50623	4.7201	4.71947	4.76707	4.61599	4.67721	4.03249	4.62404	4.61137	4.60496	4.65006	4.56638	4.6905
	1e-11	4.60815	4.60548	4.63005	4.60183	4.67047	4.66353	4.60954	4.65784	5.49873	4.51448	4.70774	4.59973	4.54254	4.60865	5.06517
	1e-12	4.5916	4.59027	4.497	4.6575	4.49587	4.71476	4.60483	4.65644	3.98924	4.70265	4.65271	4.62858	4.59627	4.69816	4.57156
	1e-13	4.57573	4.58648	4.58501	4.64467	4.72064	4.79165	4.62073	4.65213	5.49201	4.53577	4.71309	4.43596	4.54758	4.64685	5.1369
	Conc (M)	WT			D334G			Y335G			D336G			D334G/Y335G/D336G
	1e-06	0.40942	0.410598	0.358529	0.432057	0.452422	0.54201	0.522089	0.61432	0.693252	0.520015	0.536644	0.37667	1.01299	1.62558	1.31611
	1e-07	0.459191	0.523328	0.813775	0.819478	0.963058	1.22721	1.77864	1.56131	2.10223	0.696486	0.797251	0.780334	3.78737	3.76462	4.08428
	1e-08	0.768986	0.865491	0.743003	2.81219	3.05763	3.35118	4.05069	4.05002	4.01151	1.1125	1.63175	0.987079	4.35811	4.27547	4.21553
	1e-09	4.05984	4.18044	4.01351	4.2161	4.28757	4.50774	4.39203	4.28176	4.64262	4.23764	4.1828	4.32275	4.3055	4.35787	4.61819
	1e-10	4.30342	4.22217	4.0025	4.3592	4.25252	4.33577	4.28869	4.47929	4.34935	4.39198	4.29858	4.1237	4.4782	4.38823	4.38585
	1e-11	4.31193	4.48956	4.33232	4.22895	4.39152	4.45805	4.37061	4.22245	4.62244	4.28968	4.41261	4.70058	4.41462	4.39957	4.56041
	1e-12	4.34567	4.33637	4.33915	4.30038	4.24289	4.38046	4.3065	4.37373	4.36543	4.36309	4.39668	4.70597	4.42269	4.32693	4.40592
	1e-13	4.40856	4.56029	4.6249	4.14927	4.40366	4.58521	4.33138	4.39164	4.48728	4.36468	4.3995	4.77386	4.5168	4.38988	4.60164
	Conc (M)	WT			D334G			Y335G			D336G			D334G/Y335G/D336G
	1e-06	0.414364	0.448144	0.393436	0.420354	0.448399	0.491644	0.648149	0.597764	0.65329	0.593586	0.708643	0.519623	1.36917	1.42911	1.35237
	1e-07	0.553598	0.537362	0.510454	0.686303	1.04889	1.17591	1.49093	1.71288	1.94055	0.599145	0.735448	0.716025	3.90408	4.05698	3.99587
	1e-08	0.785178	0.989177	0.844625	2.85936	3.13976	3.33746	4.33837	4.41115	4.44418	1.49086	2.11889	1.6866	4.62639	4.56655	4.60934
	1e-09	4.2602	4.27527	4.33873	4.37668	4.52233	4.41069	4.49027	4.53944	4.6169	4.39584	4.57605	4.54404	4.64454	4.56603	4.60279
	1e-10	4.49205	4.56785	4.44522	4.51204	4.44627	4.43218	4.54903	4.5982	4.56356	4.5511	4.56645	4.50656	4.62034	4.49615	4.6403
	1e-11	4.47727	4.47255	4.3643	4.48956	4.523	4.50949	4.51629	4.59313	4.53798	4.6465	4.68831	4.58847	4.60805	4.51933	4.60999
	1e-12	4.51934	4.4962	4.45836	4.56109	4.52002	4.49383	4.56582	4.63467	4.39348	4.53458	4.57976	4.61236	4.60055	4.50199	4.53663
	1e-13	4.43139	4.43762	4.39437	4.39972	4.43668	4.47407	4.50143	4.56729	4.50878	4.50244	4.64659	4.63944	4.41714	4.52997	4.39697
	Constructs	pEC50			Mean	SEM	P Value
	WT	8.47	8.472	8.429	8.457	0.0140119
	D334G	7.81	7.682	7.706	7.73267	0.0392825	<0.0001	***
	Y335G	7.238	7.201	7.213	7.21733	0.0108985	<0.0001	***
	D336G	8.505	8.382	8.244	8.377	0.0753857	0.3128	ns
	D334G/Y335G/D336G	5.863	5.985	5.986	5.94467	0.0408344	<0.0001	***
	Constructs	Emax			Mean	SEM
	WT	100	100	100	100	0
	D334G	94.94	98.04	98.07	97.0167	1.03837
	Y335G	102.7	98.77	98.96	100.143	1.27951
	D336G	93.94	96.3	94.81	95.0167	0.689065
	D334G/Y335G/D336G	UD	UD	UD

## Sheet: Fig. 3d
Fig. 3d
	FSH induced cAMP accumulation signaling (Ex665/Em620 nm)
	Conc (M)	WT			S273I
	1e-06	0.4767	0.580947	0.604104	0.611943	0.459232	0.507096
	1e-07	0.679525	0.661797	0.829426	0.589872	0.637181	0.839691
	1e-08	0.932697	1.02994	1.09744	0.666292	0.861079	0.697388
	1e-09	4.20376	4.22971	4.19417	0.846796	1.03748	2.422447*
	1e-10	4.62609	4.59646	4.50623	1.13058	1.07035	1.07908
	1e-11	4.60815	4.60548	4.63005	0.896289	1.04936	1.56853
	1e-12	4.5916	4.59027	4.497	0.787289	0.878202	0.96212
	1e-13	4.57573	4.58648	4.58501	1.16216	0.841626	1.54706
										Constructs	pEC50			Mean	SEM	P Value
	Conc (M)	WT			S273I					WT	8.47	8.472	8.429	8.457	0.0140119
	1e-06	0.40942	0.410598	0.358529	0.425856	0.593979	0.677518			S273I	8.387	8.17	8.085	8.214	0.0899129	0.0076	**
	1e-07	0.459191	0.523328	0.813775	0.611899	0.663874	1.087245*
	1e-08	0.768986	0.865491	0.743003	0.68822*	0.976164	1.00112
	1e-09	4.05984	4.18044	4.01351	1.28336	1.55695	3.080343*
	1e-10	4.30342	4.22217	4.0025	1.1814	1.60883	1.69714			Constructs	Emax			Mean	SEM
	1e-11	4.31193	4.48956	4.33232	1.44016	1.83418	2.2812			WT	100	100	100	100	0
	1e-12	4.34567	4.33637	4.33915	1.06228	1.36278	1.47083			S273I	96.19	93.1	89.7	92.9967	1.87421
	1e-13	4.40856	4.56029	4.6249	1.7082	1.68459	2.869944*
	Conc (M)	WT			S273I
	1e-06	0.414364	0.448144	0.393436	0.663512	0.717801	0.704972
	1e-07	0.553598	0.537362	0.510454	0.81016	0.667287	0.947461
	1e-08	0.785178	0.989177	0.844625	0.879563	1.3119	1.19534
	1e-09	4.2602	4.27527	4.33873	1.73582	1.55958	2.05927
	1e-10	4.49205	4.56785	4.44522	1.47946	1.62091	1.45529
	1e-11	4.47727	4.47255	4.3643	1.89591	1.90924	2.32422
	1e-12	4.51934	4.4962	4.45836	1.6559	1.53255	1.7349
	1e-13	4.43139	4.43762	4.39437	1.72843	1.43783	2.0638

## Sheet: Fig. 4e
Fig. 4e
	Cpd-21f induced cAMP accumulation signaling (Ex665/Em620 nm)
		WT			F350A			V450A			S453A			L518A			M520A						WT			V531A			L535A
	0.0001	0.40718	0.425499	0.406795	0.626819	0.502914	0.580173	0.594305	0.724716	0.46619	0.53248	0.612074	0.65475	0.523609	0.764409	0.556462	0.389294	0.462632	0.43945			0.0001	0.40718	0.425499	0.406795	0.422247	0.409217	0.407281	0.456571	0.56229	0.531475
	1e-05	0.4661	0.51666	0.659765	0.723693	0.593434	1.11161	0.822432	1.59629	0.750444	0.841919	0.685736	0.671491	0.565742	0.736728	1.32947	0.448477	0.381312	0.518594			1e-05	0.4661	0.51666	0.659765	0.508977	0.501242	0.80186	0.743361	0.904621	1.14456
	1e-06	0.35435	0.36521	0.34156	0.536093	0.437781	0.453014	1.53724	1.67772	1.20121	0.628842	0.667334	0.700456	0.606231	0.806834	0.791923	0.307654	0.410778	0.406546			1e-06	0.35435	0.36521	0.34156	0.410794	0.438836	0.487909	0.527075	0.670884	0.554342
	1e-07	0.77036	0.805798	0.958487	0.809932	0.725739	1.25084	4.0075	4.27742	4.58948	2.02006	2.08744	2.28921	2.17717	3.08431	3.62133	0.566153	0.730849	0.588724			1e-07	0.77036	0.805798	0.958487	1.34891	1.07909	1.95789	2.27007	1.9647	2.91876
	1e-08	2.75229	3.34978	3.01288	1.18502	1.13409	1.1581	4.33301	4.49303	3.72545	4.38133	4.19424	4.19859	4.16818	4.25647	4.34717	1.07868	1.92013	1.87528			1e-08	2.75229	3.34978	3.01288	4.02783	3.99284	3.89221	4.12734	4.2984	4.11866
	1e-09	4.37359	4.49671	4.53888	4.31132	4.23611	4.35164	4.35928	4.43761	4.52234	4.42809	4.49583	4.50569	4.27111	4.35088	4.52709	4.32008	4.23986	4.34652			1e-09	4.37359	4.49671	4.53888	4.44299	4.23418	4.64833	4.44286	4.48662	4.57812
	1e-10	4.25751	4.45695	4.17515	4.50403	4.34159	4.34499	4.42854	4.42454	3.18567	4.27001	4.37422	4.36273	4.2987	4.29667	4.30913	4.15228	4.19263	4.21894			1e-10	4.25751	4.45695	4.17515	4.36459	4.3792	4.48238	4.29968	4.31726	4.3449
	1e-11	4.19159	4.37218	4.4902	4.50528	4.32593	4.59066	4.34675	4.43037	4.46515	4.2713	4.33622	4.53466	4.47705	4.40702	4.5747	4.21593	4.25612	4.30092			1e-11	4.19159	4.37218	4.4902	4.38558	4.43592	4.58996	4.49019	4.46342	4.67503
		WT			F350A			V450A			S453A			L518A			M520A						WT			V531A			L535A
	0.0001	0.345911	0.438035	0.426567	0.692528	0.696353	0.87888	0.623278	1.05917	0.471997	0.531957	0.680016	0.82077	0.458779	0.736779	0.813001	0.439877	0.449974	0.538873			0.0001	0.408908	0.491994	0.489167	0.434478	0.471632	0.485102	0.480891	0.478175	0.406052
	1e-05	0.423907	0.388848	0.567884	0.724698	0.922176	0.855095	0.95187	1.14077	3.601329*	0.843433	0.936627	2.83899*	1.0131	1.142	3.322439*	0.487093	0.62524	0.71235			1e-05	0.509905	0.49544	0.995672	0.853134	0.547004	0.819402	0.559118	0.588672	0.950547*
	1e-06	0.353285	0.395929	0.381371	0.598945	0.575077	0.764237	1.31016	1.65004	0.722109	0.521623	0.587947	0.885013	0.607274	0.795804	0.934474	0.446512	0.505042	0.603582			1e-06	0.367472	0.454721	0.417287	0.494444	0.597992	0.589375	0.395412	0.561715	0.295436
	1e-07	0.466895	0.588267	1.6565	0.86862	1.02236	1.849248*	4.246	4.44209	4.67734	2.32446	2.51016	3.85072*	2.62898	2.73556	3.924035*	0.654551	0.719367	2.35667			1e-07	0.710814	0.772256	2.12421	0.995085	1.78765	1.26917	1.95451	2.28872	3.744391*
	1e-08	3.20841	3.30769	3.45643	1.69331	1.65179	1.38359	4.26104	4.26607	3.14155	4.13546	4.31394	4.18969	4.05242	4.32329	4.14262	1.51489	1.84324	2.22508			1e-08	2.81806	3.11426	3.80532	4.04622	4.18264	4.40945	4.23229	4.22363	3.03513*
	1e-09	4.29063	4.21864	4.4833	4.13521	4.14341	4.42661	4.44424	4.52671	4.85914	4.39234	4.40414	4.60223	4.4234	4.38117	4.80408	4.15794	4.28928	4.6285			1e-09	4.27054	4.24327	4.59112	4.29683	4.41464	5.02306	4.30617	4.39889	4.23962
	1e-10	4.21851	4.07608	4.13947	4.32528	4.29768	4.19753	4.32367	4.30722	2.662013*	4.21014	4.2798	4.27493	4.23742	4.26468	4.34085	4.16207	4.31224	4.18966			1e-10	4.10347	4.17973	4.20146	4.40429	4.37996	4.46666	4.33714	4.32066	3.150011*
	1e-11	4.26131	4.33717	4.53041	4.22703	4.37237	4.48028	4.41409	4.35792	4.71526	4.5141	4.3549	4.72708	4.24679	4.4786	4.76021	4.35517	4.34402	4.5606			1e-11	4.35943	4.32824	4.68834	4.44749	4.40726	4.84733	4.35241	4.45694	4.38602
		WT			F350A			V450A			S453A			L518A			M520A						WT			V531A			L535A
	0.0001	0.43764	0.438282	0.429776	1.07861	0.914352	0.840334	0.899983	1.08505	1.02843	1.25734	0.875283	1.05755	0.765867	0.74582	0.772802	0.510654	0.520171	0.474293			0.0001	0.56205	0.577568	0.415109	0.499355	0.595387	0.538162	0.449733	0.688942	0.582488
	1e-05	0.415183	0.389284	0.352217	1.23	1.00129	1.14044	1.09877	1.18141	1.13384	0.909376	1.03663	1.15348	1.20082	0.852217	0.714249	0.557133	0.618441	0.780371			1e-05	0.462605	0.548695	0.398889	0.758716	0.635966	0.66957	0.622955	0.612693	0.782892
	1e-06	0.410877	0.407983	0.356307	0.827458	0.971681	0.74935	1.8329	1.98186	3.046639*	1.15118	1.0545	0.690852	0.834403	0.84773	0.973954	0.543341	0.591801	0.503657			1e-06	0.476896	0.533257	0.384676	0.427737	0.541455	0.597898	0.49718	0.639769	0.79146
	1e-07	0.520969	0.56494	0.523705	1.17857	1.00762	1.36381	4.41002	4.42879	4.45191	2.48635	3.02041	1.94374	2.73445	2.37165	2.86894	0.640148	0.663716	0.770889			1e-07	0.641335	0.831363	0.819444	1.0467	0.739339	1.1502	1.58988	1.87889	3.342452*
	1e-08	3.22364	3.22976	3.62992	1.63214	2.13095	1.96839	4.46821	4.49751	4.42135	4.34609	4.27666	4.19893	4.40001	4.38218	4.47485	1.84259	2.2665	2.70706			1e-08	3.207	3.59227	3.12416	4.31721	4.16559	4.23264	4.48539	4.27689	4.62221
	1e-09	4.26659	4.14452	4.04266	4.26298	4.22361	4.4848	4.46483	4.57593	4.55412	4.52272	4.49016	4.65155	4.46492	4.39534	3.97647	4.34069	4.44418	4.27082			1e-09	4.19671	4.17696	4.00063	4.34331	4.40846	4.41851	4.54033	4.33412	4.72692
	1e-10	4.25227	4.31484	4.19653	4.25518	4.27013	4.28389	4.46136	4.29638	4.49362	4.33587	4.36111	4.06098	4.39998	4.37152	4.42345	4.30248	4.39649	4.24428			1e-10	4.12126	4.28713	3.77931	4.49078	4.31768	4.37929	4.57391	4.37595	4.54246
	1e-11	4.2436	4.11574	4.04309	4.23595	4.1571	4.44415	4.36703	4.44782	4.326	4.46462	4.29975	4.39539	4.2239	4.42342	4.42978	4.3284	4.40898	4.27862			1e-11	4.08549	4.10283	3.58866	4.36659	4.37655	4.55063	4.40004	4.36078	4.57008
		WT			I588A			A592G			I602A					WT			V604A			A607G			L611A			H615A
	0.0001	0.434228	0.457395	0.459115	0.660898	0.923635	1.22193	0.45357	0.463917	0.443734	0.552458	0.640206	0.840652		0.0001	0.434228	0.457395	0.459115	0.865871	0.780337	1.00489	0.701271	0.81476	0.695553	2.98372	2.72608	2.85243	0.651269	0.735112	0.826689
	1e-05	0.438857	0.483439	1.20718	1.59549	1.13268	3.467217*	0.741485	0.500443	2.210247*	1.59041	0.91295	2.698022*		1e-05	0.438857	0.483439	1.20718	1.15613	0.733596	1.93045	0.916779	1.34716	2.265224*	3.53531	3.06321	3.72423	0.835071	1.34134	1.34459
	1e-06	0.501991	0.628492	0.631245	0.657005	0.527645	0.588315	0.965761	1.17103	0.990128	1.01995	0.923448	0.995631		1e-06	0.501991	0.628492	0.631245	1.08477	0.998436	1.46876	0.813144	0.848936	0.814198	2.61057	2.88989	2.968	0.557377	0.81162	1.19327
	1e-07	0.737492	0.829343	2.569899*	1.67262	1.07929	2.45259	3.92073	3.86904	4.460324*	3.14457	2.60617	4.364638*		1e-07	0.737492	0.829343	2.569899*	2.20259	1.53518	3.718556*	2.41767	2.84935	4.432593*	3.4079	3.61173	3.95632	2.62224	2.95906	3.977059*
	1e-08	2.53121	3.35143	3.72218	4.35729	4.23904	4.30979	4.45001	4.57863	4.28739	4.50011	4.5973	4.39387		1e-08	2.53121	3.35143	3.72218	4.4446	4.29481	4.57916	4.44492	4.513	4.42164	4.21723	4.11387	4.27782	4.10942	4.28782	4.37482
	1e-09	4.41428	4.58136	4.82845	4.48988	4.47875	4.92101	4.52329	4.40556	4.92275	4.44311	4.59039	4.89205		1e-09	4.41428	4.58136	4.82845	4.50676	4.57696	4.84391	4.54587	4.55928	4.89831	4.50998	4.53721	4.79371	4.403	4.46865	4.64929
	1e-10	4.4085	4.42299	4.48384	4.42047	4.40601	4.44744	4.24477	4.41531	4.16276	4.43011	4.49688	4.56512		1e-10	4.4085	4.42299	4.48384	4.22353	4.47272	4.48921	4.49384	4.4013	4.52009	4.48332	4.42869	4.81571	4.15099	4.28711	4.20461
	1e-11	4.31983	4.41701	4.83677	4.246	4.45598	4.70273	4.35818	4.36281	4.98017	4.38155	4.36349	4.82127		1e-11	4.31983	4.41701	4.83677	4.25828	4.51059	4.86751	4.39754	4.36973	4.77538	4.36215	4.37683	4.69867	4.22331	4.30245	4.77873
		WT			I588A			A592G			I602A					WT			V604A			A607G			L611A			H615A
	0.0001	0.408908	0.491994	0.489167	0.535892	0.881212	0.7818	0.409079	0.589269	0.503005	0.573379	0.597556	0.644086		0.0001	0.423279	0.415825	0.396587	0.453568	0.533618	0.673681	0.38739	0.647484	0.672781	2.27935	2.51943	2.31475	0.52164	0.603703	0.656735
	1e-05	0.509905	0.49544	0.995672	0.834162	0.946723	1.287098*	0.65014	0.621261	0.824229	0.942257	1.06777	1.853129*		1e-05	0.428907	0.410781	0.730428	0.499931	0.833246	1.00073	0.784618	0.665284	1.1814	3.04794	3.15154	3.57431	0.683165	0.828459	1.33343
	1e-06	0.367472	0.454721	0.417287	0.565714	0.91392*	0.591751	0.725549	1.01526	1.20498	0.553044	0.63341	0.595603		1e-06	0.40742	0.414148	0.437615	0.483738	0.495813	0.476961	0.505846	0.541667	0.709903	1.96914	2.45357	1.66809	0.596972	0.656775	0.751083
	1e-07	0.710814	0.772256	2.124212*	2.24309	2.03006	4.105176*	3.87803	4.11058	4.23253	1.67906	1.91155	3.601348*		1e-07	0.551544	0.716969	1.26562	0.994593	1.65958	2.37469	1.6055	2.62981	3.03147	3.39284	3.07617	3.94936	2.76676	2.75454	3.67624
	1e-08	2.81806	3.11426	3.80532	4.1512	4.29212	4.07357	4.41202	4.35898	4.23127	4.19364	4.22687	4.11305		1e-08	3.29041	3.07435	3.16784	3.98309	4.00858	4.05267	4.27558	4.16147	4.23709	4.16294	3.9126	3.11123	4.01754	4.09532	4.08811
	1e-09	4.27054	4.24327	4.59112	4.38093	4.42219	4.92389	4.32295	4.31286	3.48283	4.32873	4.28749	4.46352		1e-09	4.22676	4.05086	4.38899	4.18464	4.14559	4.27557	4.22311	4.24237	4.49175	4.2607	4.36968	4.40792	4.18698	3.98372	4.46227
	1e-10	4.10347	4.17973	4.20146	4.17362	4.27689	4.27017	4.35231	4.29424	4.27228	4.25535	4.25526	4.28778		1e-10	4.24684	4.38113	4.04147	4.30272	4.24885	4.25586	4.35525	4.10977	4.3494	4.40057	4.26795	4.12201	4.20391	4.1696	4.13248
	1e-11	4.35943	4.32824	4.68834	4.32458	4.35622	4.81118	4.226	4.26434	4.31505	4.3252	4.32809	4.43725		1e-11	4.25731	4.27114	4.4462	4.27399	4.18259	4.37669	4.24918	4.28482	4.60529	4.28385	4.28456	4.44433	4.1733	4.21586	4.45588
		WT			I588A			A592G			I602A					WT			V604A			A607G			L611A			H615A
	0.0001	0.56205	0.577568	0.415109	0.815242	1.04614	0.894135	0.66732	0.634706	0.508	0.639723	0.649196	0.585528		0.0001	0.499523	0.451406	0.419606	0.646968	0.631457	0.710793	0.460913	0.47603	0.564458	2.07312	2.53691	2.49875	0.605535	0.873757	0.666045
	1e-05	0.462605	0.548695	0.398889	0.880214	1.01031	1.26811	0.584928	0.657565	0.597225	0.642801	0.809637	0.983512		1e-05	0.420047	0.424773	0.435676	0.61763	0.499426	0.83392	0.49362	0.602417	0.746282	2.92549	2.86189	2.86251	0.711931	0.818493	1.00699
	1e-06	0.476896	0.533257	0.384676	0.806625	1.04552	0.602413	0.846164	0.951855	1.15388	0.61509	0.693509	0.695534		1e-06	0.518553	0.461637	0.424907	0.560415	0.936376	0.618812	0.60255	0.532693	0.761092	2.01081	2.89081	2.59328	0.735623	0.836394	0.915785
	1e-07	0.641335	0.831363	0.819444	1.8346	1.89747	2.11607	3.81773	4.12527	4.48447	2.02801	1.87682	3.479155*		1e-07	0.72531	0.637989	0.742268	1.56497	1.0855	1.74065	2.35881	2.12103	2.63701	3.01016	2.37284	3.55079	3.04743	2.97187	3.43882
	1e-08	3.207	3.59227	3.12416	4.34863	4.34118	3.96896	4.46966	4.38269	4.30164	4.29899	4.40386	4.34348		1e-08	3.40319	3.51135	3.60424	4.21854	4.02123	4.01811	4.29661	4.37466	4.25722	4.05927	4.27231	4.21128	4.22882	4.2657	4.29265
	1e-09	4.19671	4.17696	4.00063	4.34716	4.37701	3.92304	4.43109	4.38845	4.53019	4.29915	4.31213	4.48638		1e-09	4.35495	4.27291	4.44155	4.22118	4.27443	4.22815	4.26133	4.4158	4.42414	4.34097	4.29275	4.33674	4.40893	4.29153	4.44368
	1e-10	4.12126	4.28713	3.77931	4.38058	4.29667	4.03263	4.39975	4.28686	4.34177	4.26294	4.26837	4.54922		1e-10	4.4039	4.23521	4.1957	4.19244	4.11923	4.23714	4.33308	4.40716	4.3002	4.2877	4.44115	4.07421	4.2887	4.25541	4.26102
	1e-11	4.08549	4.10283	3.58866	4.3294	4.26498	4.06855	4.27107	4.24841	4.3583	4.17159	4.29293	4.36914		1e-11	4.26833	4.23376	4.24813	4.22017	4.07698	4.3051	4.31912	4.26509	4.37873	4.23074	4.27039	4.20387	4.16315	4.15566	4.24784
	Constructs	pEC50			Mean	SEM	P Value			Constructs	Emax			Mean	SEM
	WT	7.745	7.753	7.653	7.717	0.0320832				WT	100	100	100	100	0
	F350A	8.451	8.353	8.276	8.36	0.0506392	<0.0001	***		F350A	94.7	90.71	83.19	89.5333	3.37434
	V450A	6.31	6.383	6.232	6.30833	0.0435979	<0.0001	***		V450A	93.6	92.78	84.02	90.1333	3.06582
	S453A	7.141	7.068	7.094	7.101	0.021362	<0.0001	***		S453A	95.35	93.02	83.68	90.6833	3.56568
	L518A	6.85	6.994	6.959	6.93433	0.0433602	<0.0001	***		L518A	94.66	91.17	88.67	91.5	1.73702
	M520A	8.235	8.19	8.065	8.16333	0.0508538	<0.0001	***		M520A	99.79	93.19	94.16	95.7133	2.05748
	V531A	7.377	7.4	7.46	7.41233	0.0247409	<0.0001	***		V531A	99.33	99.87	98.21	99.1367	0.488854
	L535A	7.084	7.11	7.227	7.14033	0.0439785	<0.0001	***		L535A	94.97	102.9	96.17	98.0133	2.46777
	I588A	7.366	7.176	7.241	7.261	0.0557524	<0.0001	***		I588A	92.24	94.28	87.56	91.36	1.98917
	A592G	6.52	6.421	6.443	6.46133	0.030013	<0.0001	***		A592G	103.4	101	99.33	101.243	1.18119
	I602A	6.929	7.244	7.166	7.113	0.0947154	<0.0001	***		I602A	93.17	95.66	94.08	94.3033	0.727423
	V604A	7.29	7.293	7.339	7.30733	0.015857	<0.0001	***		V604A	87.57	96.27	94.08	92.64	2.61264
	A607G	7.022	7.036	7.016	7.02467	0.00592546	<0.0001	***		A607G	94.09	95.05	96.86	95.3333	0.812082
	L611A	7.278	7.232	7.351	7.287	0.0346458	<0.0001	***		L611A	38.37	44.61	45.62	42.8667	2.26716
	H615A	6.961	6.786	6.753	6.83333	0.0645403	<0.0001	***		H615A	92.56	94.72	92.78	93.3533	0.686278
	Constructs	ΔpEC50			Mean	SEM	P Value
	WT	0	0	0	0	0
	F350A	0.706	0.6	0.623	0.643	0.0321921	<0.0001	***
	V450A	-1.435	-1.37	-1.421	-1.40867	0.0197512	<0.0001	***
	S453A	-0.604	-0.685	-0.559	-0.616	0.0368646	<0.0001	***
	L518A	-0.895	-0.759	-0.694	-0.782667	0.0592181	<0.0001	***
	M520A	0.49	0.437	0.412	0.446333	0.0229952	<0.0001	***
	V531A	-0.368	-0.353	-0.193	-0.304667	0.056001	0.0003	***
	L535A	-0.661	-0.643	-0.426	-0.576667	0.0755123	<0.0001	***
	I588A	-0.379	-0.577	-0.412	-0.456	0.0612454	<0.0001	***
	A592G	-1.225	-1.332	-1.21	-1.25567	0.0384115	<0.0001	***
	I602A	-0.816	-0.509	-0.487	-0.604	0.10619	<0.0001	***
	V604A	-0.455	-0.46	-0.314	-0.409667	0.0478551	<0.0001	***
	A607G	-0.723	-0.717	-0.637	-0.692333	0.0277208	<0.0001	***
	L611A	-0.467	-0.521	-0.302	-0.43	0.0658711	<0.0001	***
	H615A	-0.784	-0.967	-0.9	-0.883667	0.0534551	<0.0001	***

## Sheet: Fig. 5c-d
Fig. 5c	ML-109 and FSH induced cAMP accumulation signaling (Ex665/Em620 nm)																			Fig. 5f
ML-109	FSHR(WT)			FSHR(TM6)			FSHR(TM5/6)			FSHR(TM5/6/A352E)				FSH	FSHR(WT)					Cpd-21f	FSHR(WT)			FSHR(H615Y)
0.0002	3.0141	2.96279	2.94249	2.60591	2.58789	2.4527	2.71366	2.63023	2.65959	2.66534	2.93185	2.75479		1e-06	0.56374	0.656709	0.612356			0.0001	0.363066	0.401582	0.383874	0.507995	0.580784	0.549005
0.0001	3.05914	3.05776	2.98737	2.78557	2.78218	2.73747	2.79203	2.76194	2.79432	2.75912	2.69237	2.66002		1e-07	0.911185	0.971828	0.787981			1e-05	0.315062	0.340803	0.348762	0.420189	0.438957	0.48949
5e-05	3.20439	3.04648	3.01003	2.7588	2.80095	2.66761	2.82779	2.76117	2.69556	2.95287	2.85138	2.79768		1e-08	1.47203	1.47131	1.54527			1e-06	0.317966	0.34888	0.306958	0.457264	0.570143	0.554816
1e-05	3.23922	3.15232	3.15558	3.20962	2.9942	2.94981	2.83767	2.93415	2.84915	3.03648	2.97568	2.87115		1e-09	3.0453	3.14557	2.99402			1e-07	0.486242	0.503136	0.505357	2.17254	1.76451	1.98126
5e-06	3.1737	3.1805	3.16711	3.1912	3.11142	3.0985	2.97577	2.90233	2.89652	3.11988	3.16967	3.0925		1e-10	3.15315	3.18455	3.25331			1e-08	2.52168	2.39226	2.52573	3.38729	3.2797	3.36914
1e-06	3.19294	3.19759	3.13324	3.26689	3.25236	3.1735	3.07039	3.01433	3.07609	3.38411	3.33245	3.26376		1e-11	3.30992	3.27803	3.17611			1e-09	3.57155	3.44232	3.43677	3.60592	3.52219	3.43613
1e-07	3.27948	3.21488	3.14333	3.20619	3.2525	3.13375	3.09074	2.99047	3.04878	3.30017	3.36681	3.39019		1e-12	3.20092	3.21109	3.18731			1e-10	3.59836	3.41946	3.50615	3.55935	3.55677	3.52735
1e-08	3.1881	3.2214	3.19136	3.24999	3.24715	3.18988	3.0686	3.05945	3.1942	3.26762	3.29518	3.28826		1e-13	3.29062	3.29515	3.19061			1e-11	3.57929	3.42442	3.53514	3.61358	3.49096	3.46506
ML-109	FSHR(WT)			FSHR(TM6)			FSHR(TM5/6)			FSHR(TM5/6/A352E)				FSH	FSHR(WT)					Cpd-21f	FSHR(WT)			FSHR(H615Y)
0.0002	2.91339	3.00561	2.98958	2.63527	2.55187	2.62886	2.72757	2.78223	2.90291	2.91709	2.75709	2.82473		1e-06	0.680104	0.663207	0.654682			0.0001	0.41648	0.391946	0.32442	0.551205	0.54221	0.527158
0.0001	2.97086	3.01887	3.03882	2.71184	2.90335	2.76403	2.86255	2.85742	2.83486	2.95881	2.72497	2.80554		1e-07	0.756081	0.746521	0.755029			1e-05	0.303206	0.288437	0.316265	0.410413	0.455671	0.477823
5e-05	3.00541	3.05832	3.08245	3.00502	2.86857	2.93774	2.73913	2.85559	2.97327	2.93294	2.7255	2.78538		1e-08	1.6434	1.77346	1.58344			1e-06	0.335318	0.306495	0.343195	0.568627	0.533203	0.438112
1e-05	3.08075	3.14446	3.15121	3.13658	3.19172	3.05259	2.92747	2.9933	3.01316	3.09232	2.85644	2.91231		1e-09	2.99942	2.94995	2.85692			1e-07	0.514692	0.466249	0.518495	1.64326	1.775	1.40107
5e-06	3.12267	3.1657	3.15477	3.19051	3.19466	3.25949	3.01118	3.05929	3.08392	3.19152	3.03073	3.07361		1e-10	3.22466	3.24738	3.20315			1e-08	2.19279	2.29441	2.12133	3.29891	3.21704	3.12611
1e-06	3.15203	3.16725	3.12572	3.14168	3.34715	3.27135	3.11313	3.04883	3.06018	3.36294	3.22076	3.30437		1e-11	3.24434	3.15707	3.13755			1e-09	3.47525	3.4061	3.38741	3.49728	3.50073	3.46335
1e-07	3.13114	3.18292	3.2311	3.27816	3.32581	3.31401	3.10327	3.10061	3.18356	3.41469	3.19917	3.35521		1e-12	3.24292	3.15908	3.28913			1e-10	3.4313	3.4917	3.53807	3.52882	3.44788	3.46135
1e-08	3.18042	3.24785	3.19124	3.22565	3.32592	3.28061	3.16804	3.1497	3.03528	3.25878	3.27678	3.32391		1e-13	3.26089	3.14907	3.07552			1e-11	3.49274	3.47068	3.50603	3.49629	3.54936	3.54265
ML-109	FSHR(WT)			FSHR(TM6)			FSHR(TM5/6)			FSHR(TM5/6/A352E)				FSH	FSHR(WT)					Cpd-21f	FSHR(WT)			FSHR(H615Y)
0.0002	3.03149	3.0924	2.99355	2.78324	2.8598	2.96233	2.75344	2.83112	2.8425	2.91065	2.92888	2.93996		1e-06	0.71842	0.80939	0.714731			0.0001	0.382714	0.3931	0.313676	0.478658	0.517173	0.613246
0.0001	3.13447	3.00937	3.011	2.85064	2.8958	2.83581	2.92241	2.76678	2.7603	2.90332	2.87762	2.8438		1e-07	0.887182	0.907906	0.963698			1e-05	0.314313	0.343826	0.284151	0.43912	0.445652	0.464622
5e-05	3.03262	3.03098	3.07197	2.92448	2.91493	3.08779	2.89276	2.92118	2.84956	2.99534	2.92765	2.93846		1e-08	1.787	1.68412	1.61292			1e-06	0.330564	0.375	0.249793	0.610813	0.558636	0.785503
1e-05	3.1694	3.04106	3.08861	3.14118	3.2168	3.19502	2.95972	2.9217	2.89924	2.99872	3.00042	3.01848		1e-09	3.31137	3.25439	3.1978			1e-07	0.561844	0.504405	0.596674	1.77035	1.62342	1.77893
5e-06	3.1321	3.23736	3.12119	3.27457	3.20696	3.36219	3.1146	3.11022	3.10355	3.1916	3.16029	3.20637		1e-10	3.40546	3.2612	3.24385			1e-08	2.31444	2.76029	1.69053	3.32158	3.4096	3.4056
1e-06	3.26573	3.16363	3.19365	3.29204	3.37288	3.34943	3.19208	3.06519	3.13342	3.33241	3.37753	3.28201		1e-11	3.40367	3.34721	3.29444			1e-09	3.52763	3.45388	3.47168	3.51721	3.53899	3.38348
1e-07	3.16999	3.28464	3.26743	3.3256	3.35444	3.4046	3.20002	3.13071	3.18434	3.35256	3.36517	3.44207		1e-12	3.35758	3.22195	3.29673			1e-10	3.52891	3.42184	2.87482	3.53571	3.4896	3.54047
1e-08	3.30409	3.08627	3.19664	3.24583	3.25987	3.32331	3.28901	3.04523	3.15615	3.3152	3.36294	3.30604		1e-13	3.38118	3.35989	3.22671			1e-11	3.50619	3.3949	3.57018	3.55938	3.46012	3.52668
Fig. 5d
ML-109	FSHR(WT)			FSHR(TM5/6/A352E/H615Y)			FSHR(TM5/6/A352E/I411M)			FSHR(TM5/6/A352E/H615Y/I411M)				FSH	FSHR(WT)
0.0002	3.34426	3.17696	3.24468	0.62293	0.756572	0.775767	0.760648	0.760253	0.612151	0.301317	0.314471	0.387067		1e-06	0.290829	0.347347	0.337518
0.0001	3.23613	3.3771	3.32015	0.923333	0.711689	0.771132	0.862007	0.749447	0.676662	0.377825	0.363253	0.327926		1e-07	0.425887	0.419189	0.360315			Constructs	pEC50			Mean	SEM				Constructs	Emax			Mean	SEM
1e-05	3.54641	3.22751	3.34095	0.509023	0.721866	0.497104	2.30287	1.78299	1.58776	0.397474	0.370743	0.38336		1e-08	0.729296	1.07264	0.937109			WT	/	/	/	/	/				WT	/	/	/	/	/
5e-06	3.35082	3.41415	3.39429	1.35865	1.27083	1.22122	3.07109	3.14077	2.98306	0.606038	0.496129	0.423217		1e-09	3.27915	3.27529	3.18408			TM6	/	/	/	/	/				TM6	/	/	/	/	/
1e-06	3.49488	3.29264	3.44112	2.20927	2.12015	1.72969	3.37676	3.46063	3.31358	1.0867	1.26933	1.48547		1e-10	3.46781	3.5048	3.3917			TM5/TM6	/	/	/	/	/				TM5/TM6	/	/	/	/	/
1e-07	3.42654	3.40906	3.41159	3.36188	3.37694	3.3174	3.47503	3.44971	3.29089	3.37625	3.30516	3.11361		1e-11	3.47154	3.58239	3.38957		ML-109	TM5/TM6/A352E	/	/	/	/	/			ML-109	TM5/TM6/A352E	/	/	/	/	/
1e-08	3.70426	3.2161	3.43305	3.36055	3.35631	3.38293	3.45818	3.48909	3.34836	3.42242	3.37883	3.3508		1e-12	3.39141	3.50623	3.46621			TM5/TM6/A352E/H615Y	6.003	5.97	5.957	5.97667	0.013691				TM5/TM6/A352E/H615Y	86.94	88.01	87.89	87.6133	0.338444
1e-09	3.3976	3.38989	3.44552	3.42182	3.43238	3.37466	3.47393	3.48281	3.31162	3.40952	3.33131	3.30397		1e-13	3.33616	3.42247	3.34281			TM5/TM6/A352E/I411M	4.854	4.969	5.029	4.95067	0.0513431				TM5/TM6/A352E/I411M	93.58	93.96	90.58	92.7067	1.06898
																				TM5/TM6/A352E/H615Y/I411M	6.264	6.219	6.236	6.23967	0.0131191				TM5/TM6/A352E/H615Y/I411M	98.88	99.38	99.61	99.29	0.215484
ML-109	FSHR(WT)			FSHR(TM5/6/A352E/H615Y)			FSHR(TM5/6/A352E/I411M)			FSHR(TM5/6/A352E/H615Y/I411M)				FSH	FSHR(WT)				Cpd-21f	H615Y	7.024	7.202	7.125	7.117	0.0515396			Cpd-21f	H615Y	95.56	95.29	94.32	95.0567	0.37649
0.0002	3.23839	3.253	3.24186	0.566811	0.83523	0.707809	0.679034	0.646415	0.602599	0.308574	0.349781	0.349928		1e-06	0.333221	0.361526	0.308645
0.0001	3.26287	3.27232	3.36077	0.722183	0.702834	0.561279	0.73055	0.809033	0.632402	0.305805	0.348838	0.320187		1e-07	0.390102	0.431199	0.402483
1e-05	3.37911	3.38214	3.33694	0.684782	0.83504	0.85498	1.75829	1.48603	1.53721	0.432927	0.403812	0.401205		1e-08	0.845412	0.983636	0.980789
5e-06	3.38132	3.40988	3.41524	1.3424	1.1393	0.946757	3.13622	2.92117	2.72508	0.509074	0.416097	0.444552		1e-09	3.51572	3.28951	3.29775
1e-06	3.42811	3.42058	3.3628	2.19191	1.97251	1.97457	3.48157	3.31373	3.38875	1.58774	1.22893	1.28894		1e-10	3.42289	3.40216	3.4494
1e-07	3.41001	3.46098	3.46235	3.31872	3.3489	3.27448	3.51651	3.40012	3.3887	3.29597	3.18589	3.2131		1e-11	3.55233	3.47663	3.42648
1e-08	3.41139	3.40036	3.41277	3.34763	3.36171	3.37555	3.47604	3.37369	3.38827	3.31044	3.34871	3.2391		1e-12	3.48933	3.41145	3.53288
1e-09	3.42057	3.3883	3.43379	3.33296	3.29864	3.36974	3.48462	3.25777	3.38008	3.35974	3.25984	3.32595		1e-13	3.57688	3.43883	3.51855
ML-109	FSHR(WT)			FSHR(TM5/6/A352E/H615Y)			FSHR(TM5/6/A352E/I411M)			FSHR(TM5/6/A352E/H615Y/I411M)				FSH	FSHR(WT)
0.0002	3.29648	3.26419	2.85389	0.782195	0.809271	0.795303	0.759262	0.727203	1.079981*	0.361618	0.375496	0.36673		1e-06	0.340854	0.357372	0.430782
0.0001	3.3059	3.26292	3.30911	0.691912	0.632946	0.607293	0.690815	0.781172	1.20383	0.357852	0.363431	0.329004		1e-07	0.430696	0.424386	0.452427
1e-05	3.35419	3.38137	2.80476	1.00423	0.873482	0.843252	1.66009	1.47648	1.75639	0.418143	0.464926	0.469697		1e-08	0.989749	1.09676	1.11628
5e-06	3.40577	3.40466	3.39059	1.12412	1.18204	1.1233	2.72517	2.75729	3.08411	0.462195	0.560896	0.48616		1e-09	3.51536	3.43983	3.42264
1e-06	3.37792	3.36675	2.65854	2.0048	2.12708	2.19859	3.50548	3.42521	3.60077	1.31194	1.26167	1.5635		1e-10	3.45535	3.54387	3.64366
1e-07	3.42746	3.43468	3.37629	3.40146	3.3286	3.27506	3.38981	3.40821	3.53193	3.33907	3.38344	3.40563		1e-11	3.55904	3.57338	3.68364
1e-08	3.44413	3.44535	2.74655	3.29058	3.37015	3.38643	3.45168	3.4333	3.65752	3.43747	3.44085	3.53186		1e-12	3.4129	3.53359	3.55073
1e-09	3.39724	3.47513	3.36669	3.38232	3.38768	3.35317	3.39921	3.46787	3.55154	3.29541	3.42834	3.49081		1e-13	3.56146	3.51019	3.62821

## Sheet: Supplementary Fig. 1&4
	Supp. 1a			Supp. 4a
	X	Y		X	Y
	0	2.54		0	2.1
	0.02	2.64		0.02	2.14
	0.04	2.67		0.04	2.15
	0.06	2.75		0.07	2.17
	0.09	2.83		0.09	2.23
	0.11	2.9		0.11	2.25
	0.13	2.94		0.13	2.31
	0.15	3		0.15	2.36
	0.17	3.09		0.18	2.38
	0.19	3.15		0.2	2.39
	0.22	3.16		0.22	2.47
	0.24	3.22		0.24	2.51
	0.26	3.25		0.26	2.54
	0.28	3.27		0.29	2.56
	0.3	3.29		0.31	2.62
	0.32	3.33		0.33	2.64
	0.35	3.38		0.35	2.68
	0.37	3.33		0.37	2.72
	0.39	3.39		0.39	2.77
	0.41	3.43		0.42	2.82
	0.43	3.46		0.44	2.86
	0.45	3.48		0.46	2.89
	0.48	3.52		0.48	2.91
	0.5	3.56		0.5	2.94
	0.52	3.55		0.53	2.98
	0.54	3.58		0.55	3.06
	0.56	3.63		0.57	3.08
	0.58	3.65		0.59	3.07
	0.61	3.68		0.61	3.14
	0.63	3.7		0.64	3.18
	0.65	3.72		0.66	3.19
	0.67	3.77		0.68	3.24
	0.69	3.76		0.7	3.27
	0.71	3.75		0.72	3.3
	0.74	3.77		0.75	3.35
	0.76	3.79		0.77	3.33
	0.78	3.79		0.79	3.43
	0.8	3.82		0.81	3.45
	0.82	3.87		0.83	3.49
	0.84	3.86		0.86	3.5
	0.87	3.87		0.88	3.56
	0.89	3.88		0.9	3.61
	0.91	3.9		0.92	3.65
	0.93	3.84		0.94	3.69
	0.95	3.87		0.97	3.75
	0.97	3.9		0.99	3.81
	1	3.89		1.01	3.89
	1.02	3.86		1.03	3.92
	1.04	3.89		1.05	3.94
	1.06	3.89		1.07	3.99
	1.08	3.86		1.1	4.02
	1.1	3.86		1.12	4.03
	1.13	3.85		1.14	4.05
	1.15	3.89		1.16	4.09
	1.17	3.86		1.18	4.12
	1.19	3.83		1.21	4.11
	1.21	3.86		1.23	4.14
	1.23	3.85		1.25	4.18
	1.26	3.8		1.27	4.21
	1.28	3.85		1.29	4.22
	1.3	3.84		1.32	4.22
	1.32	3.81		1.34	4.29
	1.34	3.78		1.36	4.28
	1.36	3.81		1.38	4.34
	1.39	3.82		1.4	4.33
	1.41	3.82		1.43	4.37
	1.43	3.78		1.45	4.38
	1.45	3.82		1.47	4.36
	1.47	3.82		1.49	4.41
	1.49	3.83		1.51	4.4
	1.52	3.83		1.54	4.44
	1.54	3.86		1.56	4.43
	1.56	3.87		1.58	4.48
	1.58	3.87		1.6	4.46
	1.6	3.86		1.62	4.49
	1.62	3.92		1.65	4.5
	1.65	3.92		1.67	4.49
	1.67	3.91		1.69	4.53
	1.69	3.97		1.71	4.54
	1.71	3.98		1.73	4.57
	1.73	3.98		1.75	4.59
	1.75	4.01		1.78	4.59
	1.78	4.02		1.8	4.6
	1.8	4.06		1.82	4.65
	1.82	4.09		1.84	4.66
	1.84	4.12		1.86	4.67
	1.86	4.21		1.89	4.69
	1.88	4.06		1.91	4.7
	1.91	3.94		1.93	4.7
	1.93	4.11		1.95	4.71
	1.95	4.19		1.97	4.74
	1.97	4.28		2	4.76
	1.99	4.35		2.02	4.77
	2.01	4.42		2.04	4.81
	2.04	4.5		2.06	4.81
	2.06	4.58		2.08	4.83
	2.08	4.73		2.11	4.86
	2.1	4.88		2.13	4.88
	2.12	4.98		2.15	4.92
	2.14	5.64		2.17	4.98
	2.17	6.08		2.19	5
	2.19	6.14		2.22	5.05
	2.21	6.21		2.24	5.09
	2.23	6.16		2.26	5.13
	2.25	6.18		2.28	5.18
	2.27	6.32		2.3	5.23
	2.29	6.34		2.32	5.31
	2.32	6.17		2.35	5.62
	2.34	6		2.37	8.06
	2.36	5.83		2.39	9.26
	2.38	5.61		2.41	9.13
	2.4	5.35		2.43	8.72
	2.42	5		2.46	8.3
	2.45	4.68		2.48	8.01
	2.47	4.43		2.5	7.78
	2.49	4.25		2.52	7.74
	2.51	4.13		2.54	7.74
	2.53	3.97		2.57	7.74
	2.55	3.86		2.59	7.74
	2.58	3.78		2.61	7.78
	2.6	3.69		2.63	7.83
	2.62	3.72		2.65	7.84
	2.64	3.65		2.68	7.8
	2.66	3.66		2.7	7.72
	2.68	3.73		2.72	7.64
	2.71	3.87		2.74	7.62
	2.73	4.04		2.76	7.56
	2.75	4.05		2.79	7.54
	2.77	4.04		2.81	7.51
	2.79	3.95		2.83	7.48
	2.81	3.86		2.85	7.43
	2.84	3.68		2.87	7.4
	2.86	3.48		2.9	7.33
	2.88	3.32		2.92	7.23
	2.9	3.18		2.94	7.19
	2.92	3.04		2.96	7.15
	2.94	2.95		2.98	7.1
	2.97	2.89		3	7.04
	2.99	2.77		3.03	6.96
	3.01	2.63		3.05	6.9
	3.03	2.51		3.07	6.88
	3.05	2.44		3.09	6.82
	3.07	2.38		3.11	6.76
	3.1	2.31		3.14	6.72
	3.12	2.25		3.16	6.7
	3.14	2.24		3.18	6.6
	3.16	2.15		3.2	6.59
	3.18	2.1		3.22	6.55
	3.2	2.03		3.25	6.51
	3.23	1.99		3.27	6.5
	3.25	1.94		3.29	6.45
	3.27	1.88		3.31	6.41
	3.29	1.85		3.33	6.37
	3.31	1.82		3.36	6.31
	3.33	1.75		3.38	6.26
	3.36	1.68		3.4	6.28
	3.38	1.63		3.42	6.22
	3.4	1.62		3.44	6.21
	3.42	1.58		3.47	6.16
	3.44	1.55		3.49	6.14
	3.46	1.51		3.51	6.12
	3.49	1.46		3.53	6.09
	3.51	1.43		3.55	6.06
	3.53	1.4		3.58	6.02
	3.55	1.38		3.6	6.01
	3.57	1.31		3.62	5.98
	3.59	1.31		3.64	5.95
	3.62	1.29		3.66	5.97
	3.64	1.24		3.68	5.93
	3.66	1.21		3.71	5.9
	3.68	1.22		3.73	5.9
	3.7	1.21		3.75	5.86
	3.72	1.19		3.77	5.85
	3.75	1.15		3.79	5.84
	3.77	1.12		3.82	5.83
	3.79	1.14		3.84	5.78
	3.81	1.11		3.86	5.82
	3.83	1.1		3.88	5.77
	3.85	1.08		3.9	5.79
	3.88	1.11		3.93	5.83
	3.9	1.09		3.95	5.81
	3.92	1.06		3.97	5.83
	3.94	1.07		3.99	5.83
	3.96	1.05		4.01	5.84
	3.98	1.07		4.04	5.83
	4.01	1.05		4.06	5.83
	4.03	1.05		4.08	5.81
	4.05	1.02		4.1	5.82
	4.07	1.07		4.12	5.81
	4.09	1.09		4.15	5.8
	4.11	1.04		4.17	5.78
	4.14	1.07		4.19	5.79
	4.16	1.07		4.21	5.77
	4.18	1.1		4.23	5.76
	4.2	1.09		4.26	5.74
	4.22	1.11		4.28	5.7
	4.24	1.1		4.3	5.72
	4.27	1.1		4.32	5.72
	4.29	1.14		4.34	5.66
	4.31	1.14		4.36	5.67
	4.33	1.21		4.39	5.65
	4.35	1.19		4.41	5.62
	4.37	1.19		4.43	5.64
	4.4	1.19		4.45	5.59
	4.42	1.24		4.47	5.6
	4.44	1.24		4.5	5.59
	4.46	1.32		4.52	5.59
	4.48	1.27		4.54	5.59
	4.5	1.27		4.56	5.58
	4.53	1.32		4.58	5.62
	4.55	1.31		4.61	5.62
	4.57	1.38		4.63	5.66
	4.59	1.32		4.65	5.65
	4.61	1.35		4.67	5.72
	4.63	1.39		4.69	5.77
	4.65	1.4		4.72	5.85
	4.68	1.4		4.74	5.91
	4.7	1.41		4.76	6.05
	4.72	1.44		4.78	6.16
	4.74	1.47		4.8	6.3
	4.76	1.44		4.83	6.42
	4.78	1.44		4.85	6.52
	4.81	1.47		4.87	6.69
	4.83	1.5		4.89	6.84
	4.85	1.53		4.91	6.96
	4.87	1.52		4.94	7.06
	4.89	1.52		4.96	7.13
	4.91	1.51		4.98	7.26
	4.94	1.55		5	7.34
	4.96	1.55		5.02	7.39
	4.98	1.58		5.04	7.44
	5	1.57		5.07	7.47
	5.02	1.56		5.09	7.55
	5.04	1.59		5.11	7.57
	5.07	1.6		5.13	7.6
	5.09	1.64		5.15	7.66
	5.11	1.65		5.18	7.72
	5.13	1.66		5.2	7.79
	5.15	1.68		5.22	7.85
	5.17	1.69		5.24	7.96
	5.2	1.73		5.26	8.04
	5.22	1.74		5.29	8.13
	5.24	1.77		5.31	8.2
	5.26	1.8		5.33	8.26
	5.28	1.8		5.35	8.33
	5.3	1.85		5.37	8.38
	5.33	1.85		5.4	8.43
	5.35	1.91		5.42	8.42
	5.37	1.9		5.44	8.44
	5.39	1.91		5.46	8.43
	5.41	1.95		5.48	8.4
	5.43	1.95		5.51	8.36
	5.46	1.99		5.53	8.28
	5.48	2.01		5.55	8.26
	5.5	2		5.57	8.23
	5.52	2.01		5.59	8.16
	5.54	2.02		5.61	8.07
	5.56	2.07		5.64	8.03
	5.59	2.05		5.66	7.96
	5.61	2.06		5.68	7.89
	5.63	2.05		5.7	7.85
	5.65	2.04		5.72	7.75
	5.67	2.03		5.75	7.71
	5.69	2.02		5.77	7.65
	5.72	2.03		5.79	7.62
	5.74	2.01		5.81	7.59
	5.76	2.03		5.83	7.52
	5.78	2.03		5.86	7.51
	5.8	1.99		5.88	7.46
	5.82	2.01		5.9	7.46
	5.85	1.99		5.92	7.46
	5.87	2.03		5.94	7.48
	5.89	1.97		5.97	7.48
	5.91	1.99		5.99	7.54
	5.93	2.01		6.01	7.59
	5.95	1.99		6.03	7.68
	5.98	2		6.05	7.77
	6	1.97		6.08	7.85
	6.02	2.01		6.1	7.92
	6.04	2		6.12	8.04
	6.06	2.04		6.14	8.15
	6.08	2.04		6.16	8.22
	6.11	2		6.19	8.28
	6.13	2.01		6.21	8.35
	6.15	2.02		6.23	8.4
	6.17	2.08		6.25	8.48
	6.19	2.05		6.27	8.51
	6.21	2.05		6.29	8.53
	6.24	2.06		6.32	8.54
	6.26	2.07		6.34	8.54
	6.28	2.04		6.36	8.54
	6.3	2.12		6.38	8.53
	6.32	2.1		6.4	8.5
	6.34	2.11		6.43	8.45
	6.37	2.09		6.45	8.4
	6.39	2.07		6.47	8.34
	6.41	2.11		6.49	8.28
	6.43	2.12		6.51	8.22
	6.45	2.16		6.54	8.13
	6.47	2.13		6.56	8.09
	6.5	2.17		6.58	7.98
	6.52	2.17		6.6	7.89
	6.54	2.19		6.62	7.83
	6.56	2.19		6.65	7.78
	6.58	2.19		6.67	7.68
	6.6	2.2		6.69	7.61
	6.63	2.19		6.71	7.57
	6.65	2.22		6.73	7.48
	6.67	2.2		6.76	7.42
	6.69	2.26		6.78	7.35
	6.71	2.2		6.8	7.31
	6.73	2.24		6.82	7.27
	6.76	2.26		6.84	7.22
	6.78	2.26		6.87	7.15
	6.8	2.28		6.89	7.12
	6.82	2.27		6.91	7.09
	6.84	2.25		6.93	7.07
	6.86	2.25		6.95	7.01
	6.88	2.27		6.97	6.98
	6.91	2.3		7	6.99
	6.93	2.32		7.02	6.94
	6.95	2.25		7.04	6.91
	6.97	2.29		7.06	6.9
	6.99	2.29		7.08	6.89
	7.01	2.32		7.11	6.9
	7.04	2.31		7.13	6.95
	7.06	2.32		7.15	6.99
	7.08	2.31		7.17	7.03
	7.1	2.32		7.19	7.13
	7.12	2.33		7.22	7.19
	7.14	2.35		7.24	7.34
	7.17	2.36		7.26	7.43
	7.19	2.35		7.28	7.55
	7.21	2.35		7.3	7.71
	7.23	2.34		7.33	7.87
	7.25	2.35		7.35	8.02
	7.27	2.38		7.37	8.18
	7.3	2.39		7.39	8.42
	7.32	2.39		7.41	8.64
	7.34	2.4		7.44	8.88
	7.36	2.4		7.46	9.14
	7.38	2.42		7.48	9.37
	7.4	2.45		7.5	9.68
	7.43	2.45		7.52	9.92
	7.45	2.5		7.55	10.22
	7.47	2.47		7.57	10.59
	7.49	2.52		7.59	10.88
	7.51	2.56		7.61	11.24
	7.53	2.6		7.63	11.64
	7.56	2.64		7.65	12.07
	7.58	2.64		7.68	12.52
	7.6	2.69		7.7	13.01
	7.62	2.73		7.72	13.55
	7.64	2.82		7.74	14.16
	7.66	2.9		7.76	14.81
	7.69	2.99		7.79	15.58
	7.71	3.02		7.81	16.51
	7.73	3.18		7.83	17.47
	7.75	3.3		7.85	18.7
	7.77	3.51		7.87	20.05
	7.79	3.69		7.9	21.58
	7.82	3.98		7.92	23.28
	7.84	4.29		7.94	25.29
	7.86	4.71		7.96	27.45
	7.88	5.19		7.98	29.64
	7.9	5.91		8.01	31.84
	7.92	6.7		8.03	33.96
	7.95	7.65		8.05	35.95
	7.97	8.72		8.07	37.73
	7.99	9.93		8.09	39.42
	8.01	11.36		8.12	40.89
	8.03	12.8		8.14	42.11
	8.05	14.32		8.16	45.82
	8.08	15.73		8.18	47.7
	8.1	17.27		8.2	47.98
	8.12	18.48		8.23	47.54
	8.14	19.78		8.25	47.07
	8.16	20.83		8.27	46.67
	8.18	21.81		8.29	46.51
	8.21	22.46		8.31	46.48
	8.23	23.12		8.33	45.97
	8.25	23.36		8.36	44.94
	8.27	23.56		8.38	43.93
	8.29	23.5		8.4	42.96
	8.31	23.4		8.42	41.95
	8.34	23.1		8.44	40.87
	8.36	22.75		8.47	39.82
	8.38	22.34		8.49	38.64
	8.4	21.82		8.51	37.53
	8.42	21.43		8.53	36.45
	8.44	20.99		8.55	35.39
	8.47	20.64		8.58	34.35
	8.49	20.24		8.6	33.41
	8.51	19.95		8.62	32.44
	8.53	19.61		8.64	31.55
	8.55	19.4		8.66	30.68
	8.57	19.16		8.69	29.89
	8.6	18.98		8.71	29.08
	8.62	18.82		8.73	28.36
	8.64	18.65		8.75	27.66
	8.66	18.46		8.77	27.01
	8.68	18.36		8.8	26.39
	8.7	18.28		8.82	25.83
	8.73	18.19		8.84	25.37
	8.75	18.11		8.86	24.88
	8.77	18.01		8.88	24.43
	8.79	17.96		8.91	24.04
	8.81	17.87		8.93	23.68
	8.83	17.85		8.95	23.32
	8.86	17.78		8.97	22.99
	8.88	17.78		8.99	22.69
	8.9	17.77		9.01	22.44
	8.92	17.76		9.04	22.19
	8.94	17.76		9.06	21.94
	8.96	17.78		9.08	21.73
	8.99	17.78		9.1	21.54
	9.01	17.86		9.12	21.35
	9.03	17.92		9.15	21.22
	9.05	17.95		9.17	21.04
	9.07	18.02		9.19	20.93
	9.09	18.13		9.21	20.83
	9.11	18.22		9.23	20.72
	9.14	18.37		9.26	20.62
	9.16	18.5		9.28	20.53
	9.18	18.63		9.3	20.48
	9.2	18.76		9.32	20.42
	9.22	18.93		9.34	20.37
	9.24	19.08		9.37	20.35
	9.27	19.3		9.39	20.29
	9.29	19.45		9.41	20.24
	9.31	19.71		9.43	20.25
	9.33	19.9		9.45	20.21
	9.35	20.13		9.48	20.24
	9.37	20.33		9.5	20.24
	9.4	20.58		9.52	20.25
	9.42	20.77		9.54	20.25
	9.44	20.97		9.56	20.3
	9.46	21.24		9.58	20.32
	9.48	21.47		9.61	20.39
	9.5	21.72		9.63	20.45
	9.53	22		9.65	20.51
	9.55	22.27		9.67	20.58
	9.57	22.57		9.69	20.66
	9.59	22.79		9.72	20.75
	9.61	23.11		9.74	20.8
	9.63	23.34		9.76	20.9
	9.66	23.64		9.78	21.01
	9.68	23.95		9.8	21.09
	9.7	24.21		9.83	21.18
	9.72	24.58		9.85	21.25
	9.74	24.87		9.87	21.35
	9.76	25.18		9.89	21.49
	9.79	25.46		9.91	21.59
	9.81	25.78		9.94	21.73
	9.83	26.09		9.96	21.84
	9.85	26.44		9.98	21.96
	9.87	26.76		10	22.1
	9.89	27.08		10.02	22.23
	9.92	27.44		10.05	22.37
	9.94	27.7		10.07	22.48
	9.96	28.1		10.09	22.66
	9.98	28.47		10.11	22.81
	10	28.85		10.13	22.97
	10.02	29.17		10.16	23.11
	10.05	29.57		10.18	23.25
	10.07	29.88		10.2	23.4
	10.09	30.34		10.22	23.55
	10.11	30.68		10.24	23.71
	10.13	31.11		10.26	23.87
	10.15	31.44		10.29	24.02
	10.18	31.88		10.31	24.15
	10.2	32.22		10.33	24.33
	10.22	32.65		10.35	24.53
	10.24	32.97		10.37	24.68
	10.26	33.41		10.4	24.87
	10.28	33.77		10.42	25.02
	10.31	34.18		10.44	25.2
	10.33	34.55		10.46	25.39
	10.35	35.01		10.48	25.56
	10.37	35.36		10.51	25.74
	10.39	35.8		10.53	25.92
	10.41	36.21		10.55	26.08
	10.44	36.68		10.57	26.43
	10.46	37.1		10.59	26.8
	10.48	37.48		10.62	27.16
	10.5	37.94		10.64	27.45
	10.52	38.37		10.66	27.77
	10.54	38.84		10.68	28.04
	10.57	39.25		10.7	28.35
	10.59	39.69		10.73	28.62
	10.61	40.05		10.75	28.87
	10.63	40.54		10.77	29.06
	10.65	40.88		10.79	29.3
	10.67	41.33		10.81	29.46
	10.7	41.75		10.84	29.62
	10.72	42.19		10.86	29.78
	10.74	42.65		10.88	29.95
	10.76	43.05		10.9	30.13
	10.78	43.41		10.92	30.29
	10.8	43.88		10.94	30.48
	10.83	44.3		10.97	30.62
	10.85	44.75		10.99	30.76
	10.87	45.16		11.01	30.87
	10.89	45.56		11.03	31.05
	10.91	46.01		11.05	31.18
	10.93	46.4		11.08	31.35
	10.96	46.87		11.1	31.47
	10.98	47.22		11.12	31.59
	11	47.67		11.14	31.73
	11.02	47.94		11.16	31.85
	11.04	48.32		11.19	31.99
	11.06	48.68		11.21	32.1
	11.09	49.08		11.23	32.24
	11.11	49.4		11.25	32.35
	11.13	49.82		11.27	32.46
	11.15	50.13		11.3	32.59
	11.17	50.49		11.32	32.67
	11.19	50.81		11.34	32.75
	11.22	51.2		11.36	32.83
	11.24	51.53		11.38	32.89
	11.26	52.26		11.41	32.98
	11.28	52.33		11.43	33.05
	11.3	50.5		11.45	33.1
	11.32	50.38		11.47	33.16
	11.35	50.4		11.49	33.19
	11.37	50.9		11.52	33.21
	11.39	51.65		11.54	33.25
	11.41	52.88		11.56	33.32
	11.43	53.91		11.58	33.35
	11.45	54.49		11.6	33.39
	11.47	54.96		11.62	33.4
	11.5	55.23		11.65	33.39
	11.52	55.45		11.67	33.41
	11.54	55.57		11.69	33.42
	11.56	55.71		11.71	33.44
	11.58	55.82		11.73	33.44
	11.6	56.02		11.76	33.39
	11.63	56.11		11.78	33.38
	11.65	56.37		11.8	33.29
	11.67	56.46		11.82	33.29
	11.69	56.65		11.84	33.25
	11.71	56.77		11.87	33.2
	11.73	56.85		11.89	33.13
	11.76	56.98		11.91	33.11
	11.78	57.15		11.93	33.01
	11.8	57.33		11.95	32.95
	11.82	57.49		11.98	32.91
	11.84	57.7		12	32.84
	11.86	57.89		12.02	32.76
	11.89	58.14		12.04	32.69
	11.91	58.32		12.06	32.62
	11.93	58.49		12.09	32.53
	11.95	58.53		12.11	32.45
	11.97	58.62		12.13	32.36
	11.99	58.78		12.15	32.21
	12.02	58.93		12.17	32.11
	12.04	59.05		12.2	32.03
	12.06	59.24		12.22	31.91
	12.08	59.37		12.24	31.81
	12.1	59.52		12.26	31.69
	12.12	59.67		12.28	31.59
	12.15	59.85		12.3	31.48
	12.17	59.88		12.33	31.38
	12.19	59.94		12.35	31.28
	12.21	60.13		12.37	31.17
	12.23	60.25		12.39	31.09
	12.25	60.43		12.41	30.96
	12.28	60.66		12.44	30.84
	12.3	60.95		12.46	30.76
	12.32	61.19		12.48	30.64
	12.34	61.45		12.5	30.53
	12.36	61.71		12.52	30.44
	12.38	61.86		12.55	30.33
	12.41	62		12.57	30.2
	12.43	62.17		12.59	30.1
	12.45	62.37		12.61	29.98
	12.47	62.54		12.63	29.88
	12.49	62.71		12.66	29.74
	12.51	62.83		12.68	29.63
	12.54	62.98		12.7	29.55
	12.56	63		12.72	29.43
	12.58	63.06		12.74	29.33
	12.6	63.13		12.77	29.23
	12.62	63.26		12.79	29.12
	12.64	63.37		12.81	29.02
	12.67	63.57		12.83	28.91
	12.69	63.65		12.85	28.81
	12.71	63.74		12.87	28.69
	12.73	63.74		12.9	28.57
	12.75	63.62		12.92	28.47
	12.77	63.61		12.94	28.33
	12.8	63.65		12.96	28.18
	12.82	63.64		12.98	28.09
	12.84	63.6		13.01	27.95
	12.86	63.59		13.03	27.81
	12.88	63.44		13.05	27.72
	12.9	63.21		13.07	27.6
	12.93	63.03		13.09	27.49
	12.95	62.87		13.12	27.33
	12.97	62.78		13.14	27.2
	12.99	62.67		13.16	27.09
	13.01	62.54		13.18	26.97
	13.03	62.47		13.2	26.85
	13.06	62.29		13.23	26.76
	13.08	62.01		13.25	26.62
	13.1	61.74		13.27	26.46
	13.12	61.49		13.29	26.39
	13.14	61.36		13.31	26.25
	13.16	61.19		13.34	26.17
	13.19	61.07		13.36	26.02
	13.21	60.84		13.38	25.93
	13.23	60.53		13.4	25.82
	13.25	60.21		13.42	25.71
	13.27	59.84		13.45	25.61
	13.29	59.65		13.47	25.53
	13.32	59.51		13.49	25.44
	13.34	59.4		13.51	25.37
	13.36	59.19		13.53	25.26
	13.38	59.09		13.55	25.18
	13.4	58.95		13.58	25.11
	13.42	58.66		13.6	25.04
	13.45	58.54		13.62	25
	13.47	58.44		13.64	24.91
	13.49	58.39		13.66	24.86
	13.51	58.38		13.69	24.8
	13.53	58.39		13.71	24.79
	13.55	58.4		13.73	24.7
	13.58	58.39		13.75	24.63
	13.6	58.38		13.77	24.6
	13.62	58.36		13.8	24.55
	13.64	58.55		13.82	24.52
	13.66	58.74		13.84	24.47
	13.68	58.98		13.86	24.44
	13.7	59.34		13.88	24.37
	13.73	59.72		13.91	24.37
	13.75	60.07		13.93	24.33
	13.77	60.57		13.95	24.28
	13.79	61.04		13.97	24.23
	13.81	61.78		13.99	24.2
	13.83	62.63		14.02	24.18
	13.86	63.53		14.04	24.13
	13.88	64.59		14.06	24.13
	13.9	65.74		14.08	24.09
	13.92	67		14.1	24.05
	13.94	68.27		14.13	24.02
	13.96	69.78		14.15	24.03
	13.99	71.49		14.17	23.99
	14.01	73.35		14.19	23.97
	14.03	75.34		14.21	23.99
	14.05	77.42		14.23	23.98
	14.07	79.73		14.26	24.03
	14.09	82.08		14.28	24.04
	14.12	84.39		14.3	24.13
	14.14	87.14		14.32	24.25
	14.16	89.73		14.34	24.36
	14.18	92.57		14.37	24.47
	14.2	95.63		14.39	24.65
	14.22	98.38		14.41	24.82
	14.25	101.44		14.43	25.12
	14.27	104.5		14.45	25.44
	14.29	107.17		14.48	25.76
	14.31	110.18		14.5	26.18
	14.33	113.11		14.52	26.62
	14.35	115.72		14.54	27.11
	14.38	118.45		14.56	27.73
	14.4	121.07		14.59	28.4
	14.42	123.41		14.61	29.08
	14.44	125.69		14.63	29.86
	14.46	127.42		14.65	30.73
	14.48	129.04		14.67	31.64
	14.51	130.59		14.7	32.65
	14.53	131.91		14.72	33.74
	14.55	133.1		14.74	34.84
	14.57	133.91		14.76	35.97
	14.59	134.27		14.78	37.19
	14.61	134.51		14.81	38.38
	14.64	134.24		14.83	39.66
	14.66	133.89		14.85	40.95
	14.68	133.34		14.87	42.2
	14.7	132.46		14.89	43.47
	14.72	131.45		14.91	44.71
	14.74	130.34		14.94	45.85
	14.77	128.8		14.96	47.05
	14.79	126.89		14.98	48.25
	14.81	124.72		15	49.25
	14.83	122.75		15.02	50.21
	14.85	120.58		15.05	51.08
	14.87	118.64		15.07	51.88
	14.9	116.47		15.09	52.62
	14.92	114.18		15.11	53.18
	14.94	111.7		15.13	53.66
	14.96	108.9		15.16	54.01
	14.98	105.96		15.18	54.33
	15	103.61		15.2	54.41
	15.03	101.19		15.22	54.55
	15.05	98.71		15.24	54.55
	15.07	96.31		15.27	54.37
	15.09	93.94		15.29	54.13
	15.11	91.39		15.31	53.85
	15.13	88.7		15.33	53.45
	15.16	86.11		15.35	53
	15.18	83.86		15.38	52.51
	15.2	81.55		15.4	51.96
	15.22	79.71		15.42	51.31
	15.24	77.6		15.44	50.62
	15.26	75.72		15.46	49.91
	15.29	73.69		15.49	49.15
	15.31	71.48		15.51	48.42
	15.33	69.27		15.53	47.6
	15.35	67.8		15.55	46.77
	15.37	65.98		15.57	45.99
	15.39	64.57		15.59	45.1
	15.42	62.93		15.62	44.27
	15.44	61.4		15.64	43.45
	15.46	60.02		15.66	42.57
	15.48	58.12		15.68	41.7
	15.5	56.62		15.7	40.92
	15.52	55.68		15.73	40.06
	15.55	54.4		15.75	39.26
	15.57	53.25		15.77	38.44
	15.59	52.28		15.79	37.64
	15.61	51		15.81	36.89
	15.63	49.98		15.84	36.18
	15.65	48.85		15.86	35.38
	15.68	47.78		15.88	34.65
	15.7	47.2		15.9	33.95
	15.72	46.23		15.92	33.31
	15.74	45.43		15.95	32.7
	15.76	44.87		15.97	32.07
	15.78	44.14		15.99	31.48
	15.81	43.43		16.01	30.95
	15.83	42.82		16.03	30.4
	15.85	42		16.06	29.96
	15.87	41.61		16.08	29.53
	15.89	41.21		16.1	29.15
	15.91	40.86		16.12	28.87
	15.93	40.48		16.14	28.57
	15.96	40.22		16.17	28.36
	15.98	39.78		16.19	28.16
	16	39.67		16.21	28.04
	16.02	39.4		16.23	27.96
	16.04	39.52		16.25	27.96
	16.06	39.58		16.27	27.98
	16.09	39.69		16.3	28.08
	16.11	39.97		16.32	28.21
	16.13	40.17		16.34	28.44
	16.15	40.45		16.36	28.73
	16.17	40.9		16.38	29.07
	16.19	41.41		16.41	29.45
	16.22	42.16		16.43	29.9
	16.24	42.82		16.45	30.39
	16.26	43.72		16.47	30.93
	16.28	44.64		16.49	31.55
	16.3	45.7		16.52	32.21
	16.32	46.83		16.54	32.92
	16.35	48.02		16.56	33.61
	16.37	49.29		16.58	34.44
	16.39	50.76		16.6	35.27
	16.41	52.22		16.63	36.13
	16.43	53.73		16.65	37.02
	16.45	55.37		16.67	37.95
	16.48	57.01		16.69	38.84
	16.5	58.73		16.71	39.8
	16.52	60.59		16.74	40.74
	16.54	62.35		16.76	41.69
	16.56	64.24		16.78	42.72
	16.58	66.15		16.8	43.65
	16.61	68.18		16.82	44.64
	16.63	70.17		16.84	45.58
	16.65	72.21		16.87	46.46
	16.67	74.21		16.89	47.33
	16.69	76.16		16.91	48.2
	16.71	78.08		16.93	49
	16.74	79.89		16.95	49.7
	16.76	81.48		16.98	50.33
	16.78	83.09		17	50.96
	16.8	84.32		17.02	51.41
	16.82	85.46		17.04	51.8
	16.84	86.38		17.06	52.03
	16.87	86.85		17.09	52.25
	16.89	87.34		17.11	52.27
	16.91	87.44		17.13	52.3
	16.93	87.38		17.15	52.14
	16.95	87.02		17.17	51.89
	16.97	86.44		17.2	51.56
	17	85.65		17.22	51.12
	17.02	84.45		17.24	50.62
	17.04	83.1		17.26	49.97
	17.06	81.78		17.28	49.3
	17.08	80.3		17.31	48.56
	17.1	78.73		17.33	47.82
	17.13	77.07		17.35	46.99
	17.15	75.4		17.37	46.09
	17.17	73.51		17.39	45.17
	17.19	71.59		17.42	44.17
	17.21	69.61		17.44	43.2
	17.23	67.92		17.46	42.24
	17.26	66.34		17.48	41.25
	17.28	64.43		17.5	40.06
	17.3	62.74		17.52	39.2
	17.32	61.09		17.55	38.92
	17.34	59.25		17.57	38.3
	17.36	57.63		17.59	37.38
	17.39	55.75		17.61	36.45
	17.41	54.28		17.63	35.54
	17.43	52.65		17.66	34.81
	17.45	51.45		17.68	34.15
	17.47	49.85		17.7	33.28
	17.49	48.56		17.72	32.32
	17.52	47.09		17.74	31.42
	17.54	45.63		17.77	30.5
	17.56	44.17		17.79	29.7
	17.58	43.31		17.81	28.89
	17.6	42.11		17.83	28.14
	17.62	41.08		17.85	27.39
	17.65	40.01		17.88	26.68
	17.67	39		17.9	26.02
	17.69	37.88		17.92	25.35
	17.71	36.74		17.94	24.74
	17.73	35.65		17.96	24.13
	17.75	34.83		17.99	23.53
	17.78	34.01		18.01	22.97
	17.8	33.11		18.03	22.42
	17.82	32.24		18.05	21.91
	17.84	31.42		18.07	21.41
	17.86	30.36		18.1	20.93
	17.88	29.6		18.12	20.46
	17.91	28.79		18.14	20
	17.93	28.2		18.16	19.59
	17.95	27.61		18.18	19.14
	17.97	26.96		18.2	18.72
	17.99	26.24		18.23	18.35
	18.01	25.7		18.25	17.95
	18.04	24.97		18.27	17.57
	18.06	24.3		18.29	17.22
	18.08	23.67		18.31	16.84
	18.1	23.25		18.34	16.53
	18.12	22.71		18.36	16.19
	18.14	22.12		18.38	15.86
	18.16	21.64		18.4	15.57
	18.19	21.07		18.42	15.28
	18.21	20.43		18.45	14.98
	18.23	19.84		18.47	14.73
	18.25	19.35		18.49	14.48
	18.27	19		18.51	14.21
	18.29	18.53		18.53	14
	18.32	18.17		18.56	13.73
	18.34	17.71		18.58	13.49
	18.36	17.22		18.6	13.33
	18.38	16.78		18.62	13.1
	18.4	16.36		18.64	12.9
	18.42	15.96		18.67	12.73
	18.45	15.64		18.69	12.55
	18.47	15.26		18.71	12.39
	18.49	14.91		18.73	12.27
	18.51	14.6		18.75	12.06
	18.53	14.18		18.78	11.96
	18.55	13.79		18.8	11.85
	18.58	13.34		18.82	11.74
	18.6	13.03		18.84	11.63
	18.62	12.8		18.86	11.58
	18.64	12.42		18.88	11.59
	18.66	12.22		18.91	11.63
	18.68	11.97		18.93	11.69
	18.71	11.68		18.95	11.87
	18.73	11.39		18.97	12.06
	18.75	11.09		18.99	12.35
	18.77	10.94		19.02	12.77
	18.79	10.78		19.04	13.3
	18.81	10.6		19.06	13.85
	18.84	10.45		19.08	14.56
	18.86	10.33		19.1	15.34
	18.88	10.1		19.13	16.2
	18.9	10.01		19.15	17.14
	18.92	9.91		19.17	18.07
	18.94	9.94		19.19	18.98
	18.97	9.96		19.21	19.91
	18.99	10.04		19.24	20.81
	19.01	10.25		19.26	21.6
	19.03	10.54		19.28	22.35
	19.05	10.95		19.3	22.95
	19.07	11.51		19.32	23.49
	19.1	12.22		19.35	23.87
	19.12	13.12		19.37	24.14
	19.14	14.24		19.39	24.33
	19.16	15.51		19.41	24.41
	19.18	17.08		19.43	24.35
	19.2	18.78		19.46	24.24
	19.23	20.77		19.48	24.01
	19.25	22.86		19.5	23.71
	19.27	25.06		19.52	23.37
	19.29	27.44		19.54	22.97
	19.31	29.52		19.56	22.57
	19.33	31.95		19.59	22.13
	19.36	34.04		19.61	21.75
	19.38	36.09		19.63	21.31
	19.4	38.02		19.65	20.89
	19.42	39.39		19.67	20.54
	19.44	40.68		19.7	20.19
	19.46	41.5		19.72	19.84
	19.49	42.13		19.74	19.57
	19.51	42.35		19.76	19.27
	19.53	42.34		19.78	19
	19.55	42.05		19.81	18.74
	19.57	41.37		19.83	18.5
	19.59	40.59		19.85	18.28
	19.62	39.56		19.87	18
	19.64	38.52		19.89	17.74
	19.66	37.39		19.92	17.43
	19.68	36.13		19.94	17.15
	19.7	34.92		19.96	16.83
	19.72	33.56		19.98	16.5
	19.75	32.34		20	16.17
	19.77	31		20.03	15.87
	19.79	29.82		20.05	15.5
	19.81	28.89		20.07	15.17
	19.83	27.86		20.09	14.89
	19.85	26.88		20.11	14.55
	19.88	26.01		20.13	14.27
	19.9	25.03		20.16	14.02
	19.92	24.15		20.18	13.73
	19.94	23.29		20.2	13.49
	19.96	22.6		20.22	13.27
	19.98	21.93		20.24	13.03
	20.01	21.28		20.27	12.81
	20.03	20.65		20.29	12.61
	20.05	20.08		20.31	12.4
	20.07	19.41		20.33	12.21
	20.09	18.88		20.35	12.02
	20.11	18.33		20.38	11.8
	20.14	17.97		20.4	11.62
	20.16	17.58		20.42	11.4
	20.18	17.23		20.44	11.22
	20.2	16.96		20.46	11.07
	20.22	16.67		20.49	10.89
	20.24	16.42		20.51	10.74
	20.27	16.22		20.53	10.61
	20.29	16.09		20.55	10.49
	20.31	15.98		20.57	10.39
	20.33	15.84		20.6	10.3
	20.35	15.73		20.62	10.21
	20.37	15.48		20.64	10.12
	20.4	15.16		20.66	10.06
	20.42	14.8		20.68	10.01
	20.44	14.38		20.71	9.96
	20.46	14		20.73	9.89
	20.48	13.56		20.75	9.88
	20.5	13.16		20.77	9.84
	20.52	12.77		20.79	9.78
	20.55	12.32
	20.57	11.92
	20.59	11.4
	20.61	10.96
	20.63	8.9
	20.65	7.04
	20.68	7.83

## Sheet: Supplementary Fig. 7
Supplementary Fig. 7a																		Supplementary Fig. 7e
FSH	FSHR(WT)				Cpd-21f	FSHR(WT)												CG	LHCGR(WT)				ML-109	LHCGR(WT)
1e-06	0.4767	0.580947	0.604104		0.0001	0.40718	0.425499	0.406795										1e-06	0.310169	0.402588	0.33812		0.0002	3.16857	3.12899	3.25865
1e-07	0.679525	0.661797	0.829426		1e-05	0.4661	0.51666	0.659765		Ligands	Constructs	pEC50			Mean	SEM		1e-07	0.350433	0.382497	0.445511		0.0001	3.24622	3.22437	3.4507
1e-08	0.932697	1.02994	1.09744		1e-06	0.35435	0.36521	0.34156		FSH	FSHR(WT)	8.47	8.472	8.429	8.457	0.0140119		1e-08	0.372716	0.512056	0.346566		5e-05	3.27863	3.24903	3.42322
1e-09	4.20376	4.22971	4.19417		1e-07	0.77036	0.805798	0.958487		Cpd-21f	FSHR(WT)	7.745	7.753	7.653	7.717	0.0320832		1e-09	0.527708	0.673512	0.687871		1e-05	3.32659	3.28183	3.50673
1e-10	4.62609	4.59646	4.50623		1e-08	2.75229	3.34978	3.01288										1e-10	2.44706	2.32239	2.37184		5e-06	3.26384	3.31441	3.37536
1e-11	4.60815	4.60548	4.63005		1e-09	4.37359	4.49671	4.53888										1e-11	3.33349	3.25253	3.40446		1e-06	3.39594	3.36336	3.53712
1e-12	4.5916	4.59027	4.497		1e-10	4.25751	4.45695	4.17515										1e-12	3.31502	3.32778	3.18059		1e-07	3.28814	3.33703	3.34988
1e-13	4.57573	4.58648	4.58501		1e-11	4.19159	4.37218	4.4902		Ligands	Constructs	pEC50			Mean	SEM		1e-13	3.38696	3.2916	3.41051		1e-08	3.36177	3.39038	3.75658
										CG	LHCGR(WT)	9.738	9.771	10.16	9.88967	0.135502
FSH	FSHR(WT)				Cpd-21f	FSHR(WT)				ML-109	LHCGR(WT)	/	/	/	/	/		CG	LHCGR(WT)				ML-109	LHCGR(WT)
1e-06	0.40942	0.410598	0.358529		0.0001	0.40718	0.425499	0.406795										1e-06	0.310058	0.324487	0.299531		0.0002	3.47326	3.29299	3.43276
1e-07	0.459191	0.523328	0.813775		1e-05	0.4661	0.51666	0.659765										1e-07	0.317541	0.346074	0.321958		0.0001	3.38745	3.37384	3.64556
1e-08	0.768986	0.865491	0.743003		1e-06	0.35435	0.36521	0.34156										1e-08	0.35649	0.348972	0.326028		5e-05	3.49453	3.42369	3.50137
1e-09	4.05984	4.18044	4.01351		1e-07	0.77036	0.805798	0.958487										1e-09	0.526624	0.499287	0.474996		1e-05	3.4889	3.44354	3.59664
1e-10	4.30342	4.22217	4.0025		1e-08	2.75229	3.34978	3.01288										1e-10	2.51453	2.24856	2.3329		5e-06	3.54158	3.48299	3.52331
1e-11	4.31193	4.48956	4.33232		1e-09	4.37359	4.49671	4.53888										1e-11	3.30273	3.39157	3.05508		1e-06	3.3896	3.4031	3.70134
1e-12	4.34567	4.33637	4.33915		1e-10	4.25751	4.45695	4.17515										1e-12	3.39798	3.35182	3.31506		1e-07	3.53114	3.39888	3.59065
1e-13	4.40856	4.56029	4.6249		1e-11	4.19159	4.37218	4.4902										1e-13	3.38259	3.45183	3.47073		1e-08	3.40842	3.43802	3.71016
FSH	FSHR(WT)				Cpd-21f	FSHR(WT)												CG	LHCGR(WT)				ML-109	LHCGR(WT)
1e-06	0.414364	0.448144	0.393436		0.0001	0.43764	0.438282	0.429776										1e-06	0.28392	0.281858	0.278367		0.0002	2.91851	2.84562	2.83135
1e-07	0.553598	0.537362	0.510454		1e-05	0.415183	0.389284	0.352217										1e-07	0.307368	0.292052	0.290098		0.0001	2.86642	2.87796	2.85756
1e-08	0.785178	0.989177	0.844625		1e-06	0.410877	0.407983	0.356307										1e-08	0.283581	0.339438	0.305004		5e-05	3.03161	2.92015	2.87415
1e-09	4.2602	4.27527	4.33873		1e-07	0.520969	0.56494	0.523705										1e-09	0.378084	0.362598	0.433708		1e-05	3.00145	2.98213	2.95295
1e-10	4.49205	4.56785	4.44522		1e-08	3.22364	3.22976	3.62992										1e-10	1.08155	1.55199	1.42803		5e-06	2.94667	2.99347	2.94357
1e-11	4.47727	4.47255	4.3643		1e-09	4.26659	4.14452	4.04266										1e-11	2.89987	2.92562	3.04323		1e-06	2.96206	2.95735	2.98268
1e-12	4.51934	4.4962	4.45836		1e-10	4.25227	4.31484	4.19653										1e-12	2.94121	3.09877	3.00496		1e-07	3.01131	2.96779	3.01031
1e-13	4.43139	4.43762	4.39437		1e-11	4.2436	4.11574	4.04309										1e-13	3.10889	2.95586	3.08639		1e-08	2.9779	2.99569	3.02468
Supplementary Fig. 7g																Supplementary Fig. 7i
ML-109	FSHR(WT)			FSHR(H615Y)			FSHR(H615Y/I411M)				FSH	FSHR(WT)				Cpd-21f	FSHR			LHCGR			TSHR
0.0002	3.73137	3.59552	3.57714	2.10726	2.44869	2.60369	0.982898	1.15639	1.02596		1e-06	0.518165	0.473473	0.51815		0.0001	0.40718	0.425499	0.406795	0.530192	0.622526	0.578046	0.507204	0.60791	0.521637
0.0001	3.70881	3.72956	3.62038	2.83047	2.24566	2.55507	1.30188	1.24223	1.10128		1e-07	0.614107	0.454318	0.579349		1e-05	0.4661	0.51666	0.659765	0.575923	0.588181	0.999183	0.618032	0.66523	1.05381
1e-05	3.72291	3.71094	3.73658	3.54799	3.33333	3.36287	1.71567	2.00105	1.62366		1e-08	1.502	1.50876	1.43732		1e-06	0.35435	0.36521	0.34156	1.10994	1.38563	1.30597	0.864905	0.887589	0.762837
5e-06	3.74835	3.82474	3.72228	3.87025	3.74799	3.77901	3.39524	3.36428	3.20594		1e-09	3.69511	3.49368	3.65617		1e-07	0.77036	0.805798	0.958487	4.0392	4.30971	4.4819	2.16627	2.30179	3.47305
1e-06	3.8362	3.7664	3.67572	3.86343	3.87614	3.75634	3.69718	3.93276	3.87342		1e-10	3.84652	3.72497	3.70974		1e-08	2.75229	3.34978	3.01288	4.41883	4.40176	4.19948	2.66893	2.56175	2.8117
1e-07	3.76332	3.81943	3.6528	3.87931	3.86838	3.93939	4.01904	3.88572	3.82885		1e-11	3.74263	3.74105	3.74932		1e-09	4.37359	4.49671	4.53888	4.27844	4.40529	4.54317	3.14555	3.04486	3.46821
1e-08	3.91467	3.80363	3.68989	3.81012	3.90431	3.84866	3.7969	3.99058	3.79381		1e-12	4.07698	3.70862	3.78304		1e-10	4.25751	4.45695	4.17515	4.31949	4.34459	4.27877	2.5726	2.90796	2.71543
1e-09	3.84238	3.96846	3.77563	3.84992	3.772	3.93009	4.0189	3.96439	3.83007		1e-13	3.9076	3.80161	3.82933		1e-11	4.19159	4.37218	4.4902	4.30825	4.38914	4.4673	2.89704	2.72185	3.57315
ML-109	FSHR(WT)			FSHR(H615Y)			FSHR(H615Y/I411M)				FSH	FSHR(WT)				Cpd-21f	FSHR			LHCGR			TSHR
0.0002	3.6885	3.59315	3.59318	2.51387	2.39136	2.69559	0.875443	0.988897	0.942016		1e-06	0.553017	0.502207	0.545239		0.0001	0.423279	0.415825	0.396587	0.824094	0.760429	0.88057	0.607025	0.64326	0.688844
0.0001	3.63455	3.63899	3.65534	2.62897	2.77543	2.48033	1.0392	0.884311	0.963872		1e-07	0.492477	0.519792	0.585498		1e-05	0.428907	0.410781	0.730428	0.941347	1.37497	2.27001	0.72786	0.915879	2.01802
1e-05	3.68433	3.73193	3.66853	3.337	3.35613	3.28394	2.08053	1.83829	1.77321		1e-08	1.30455	1.35412	1.52678		1e-06	0.40742	0.414148	0.437615	1.93478	1.83614	2.36488	1.0516	1.17273	1.01514
5e-06	3.7221	3.75317	3.69772	3.83402	3.77707	3.84792	3.27507	2.81546	3.10036		1e-09	3.61249	3.54803	3.6727		1e-07	0.551544	0.716969	1.26562	4.03155	4.27031	4.46877	2.82236	3.13802	3.81329
1e-06	3.79292	3.71673	3.75773	3.89653	3.81685	3.88856	3.80317	3.97129	3.71625		1e-10	3.7159	3.78264	3.6409		1e-08	3.29041	3.07435	3.16784	4.14299	4.23794	4.28565	3.00251	2.76495	2.61039
1e-07	3.69896	3.81146	3.80147	3.87279	3.87295	3.9358	3.88892	3.85744	3.95035		1e-11	3.82571	3.76141	3.83453		1e-09	4.22676	4.05086	4.38899	4.24123	4.29257	4.32643	3.13721	2.81444	3.8044
1e-08	3.81894	3.7285	3.7616	3.86791	3.82953	3.87992	3.8006	3.87968	3.82063		1e-12	3.79749	3.7994	3.78009		1e-10	4.24684	4.38113	4.04147	4.14808	4.14177	4.37598	3.17785	3.06795	2.96489
1e-09	3.81202	3.83001	3.74449	3.81589	3.77296	3.98124	3.80629	3.3846	3.86022		1e-13	3.92714	3.83362	3.73731		1e-11	4.25731	4.27114	4.4462	4.27191	4.35695	4.55931	3.33158	3.12671	4.033402*
ML-109	FSHR(WT)			FSHR(H615Y)			FSHR(H615Y/I411M)				FSH	FSHR(WT)				Cpd-21f	FSHR			LHCGR			TSHR
0.0002	3.532	3.56125	3.58984	2.51215	2.54386	3.20053	1.0632	1.0514	1.587525*		1e-06	0.514322	0.548043	0.493625		0.0001	0.499523	0.451406	0.419606	0.852145	0.968349	1.0428	0.78426	0.757044	0.615536
0.0001	3.64967	3.52625	3.64775	2.45691	2.73588	2.3159	0.939896	0.881488	1.032969*		1e-07	0.50719	0.567461	0.342268		1e-05	0.420047	0.424773	0.435676	1.12991	1.29818	1.51266	0.73215	0.800359	0.657561
1e-05	3.65471	3.69724	3.52393	3.53153	3.418	3.76909	1.80052	2.3358	2.75918		1e-08	1.32888	1.61232	1.25436		1e-06	0.518553	0.461637	0.424907	1.93664	1.87819	2.28339	1.21246	1.24261	0.86801
5e-06	3.75524	2.606436*	3.75817	3.7849	3.7866	3.75862	3.1306	3.13261	3.614076*		1e-09	3.58783	3.62086	3.54168		1e-07	0.72531	0.637989	0.742268	4.21411	4.25201	4.50256	2.25811	2.43502	2.92207
1e-06	3.62947	3.71994	3.56578	3.85683	3.88126	4.20566	3.91225	3.85433	4.145303*		1e-10	3.791	3.76106	3.38284		1e-08	3.40319	3.51135	3.60424	4.30847	4.31696	4.36208	3.34417	3.22552	2.77543
1e-07	3.78424	3.49898	3.79599	3.87027	3.88012	4.02719	3.7528	3.89222	4.00696		1e-11	3.72548	3.74367	3.72971		1e-09	4.35495	4.27291	4.44155	4.2863	4.26635	4.34698	3.12219	3.18356	3.23135
1e-08	3.7626	3.7244	3.66442	3.90964	3.89195	4.00101	3.8882	3.83446	4.07092		1e-12	3.79059	3.82839	3.54182		1e-10	4.4039	4.23521	4.1957	4.33178	4.2039	4.29091	2.95243	3.16671	2.87438
1e-09	3.83274	3.55193	3.85895	3.78955	3.88094	3.87989	3.66196	3.84804	3.87865		1e-13	3.89794	3.80245	3.69142		1e-11	4.26833	4.23376	4.24813	4.2263	4.19522	4.23184	3.15622	3.21027	2.99956
	Ligands	Constructs	pEC50			Mean	SEM
		WT	/	/	/	/	/									Constructs	pEC50			Mean	SEM
	ML-109	H615Y	4.456	4.609	4.566	4.54367	0.045557									LHCGR	6.36	6.205	6.204	6.25633	0.0518341
		H615Y/I44M	5.071	5.031	4.945	5.01567	0.0371723									TSHR	6.52	6.367	6.56	6.48233	0.0588114
		Constructs	Emax			Mean	SEM
		WT	/	/	/	/	/
	ML-109	H615Y	50.85	43.95	40.92	45.24	2.93821
		H615Y/I44M	85.56	91.13	89.54	88.7433	1.65653

## Sheet: Supplementary Fig. 8
				FSHR Dual			FSHR H615Y			FSHR I411M			FSHR WT			TSHR WT
			Binding free energy	-56.4777	-54.0652	-58.6842	-54.7434	-57.3013	-52.0578	-56.0587	-54.0545	-57.7576	-47.2472	-49.3115	-51.3584	-57.9854	-55.6377	-52.2422

## Sheet: Supplementary Table 2
Constructs	pEC50			Mean	SEM	P Value			Constructs	pEC50			Mean	SEM	P Value			Constructs	Emax			Mean	SEM
WT	8.47	8.472	8.429	8.457	0.0140119				WT	7.745	7.753	7.653	7.717	0.0320832				WT	100	100	100	100	0
D334G	7.81	7.682	7.706	7.73267	0.0392825	<0.0001	***		F350A	8.451	8.353	8.276	8.36	0.0506392	<0.0001	***		F350A	94.7	90.71	83.19	89.5333	3.37434
Y335G	7.238	7.201	7.213	7.21733	0.0108985	<0.0001	***		V450A	6.31	6.383	6.232	6.30833	0.0435979	<0.0001	***		V450A	93.6	92.78	84.02	90.1333	3.06582
D336G	8.505	8.382	8.244	8.377	0.0753857	0.3128	ns		S453A	7.141	7.068	7.094	7.101	0.021362	<0.0001	***		S453A	95.35	93.02	83.68	90.6833	3.56568
D334G/Y335G/D336G	5.863	5.985	5.986	5.94467	0.0408344	<0.0001	***		L518A	6.85	6.994	6.959	6.93433	0.0433602	<0.0001	***		L518A	94.66	91.17	88.67	91.5	1.73702
S273I	8.387	8.17	8.085	8.214	0.0899129	0.0076	**		M520A	8.235	8.19	8.065	8.16333	0.0508538	<0.0001	***		M520A	99.79	93.19	94.16	95.7133	2.05748
									V531A	7.377	7.4	7.46	7.41233	0.0247409	<0.0001	***		V531A	99.33	99.87	98.21	99.1367	0.488854
Constructs	Emax			Mean	SEM				L535A	7.084	7.11	7.227	7.14033	0.0439785	<0.0001	***		L535A	94.97	102.9	96.17	98.0133	2.46777
WT	100	100	100	100	0				I588A	7.366	7.176	7.241	7.261	0.0557524	<0.0001	***		I588A	92.24	94.28	87.56	91.36	1.98917
D334G	94.94	98.04	98.07	97.0167	1.03837				A592G	6.52	6.421	6.443	6.46133	0.030013	<0.0001	***		A592G	103.4	101	99.33	101.243	1.18119
Y335G	102.7	98.77	98.96	100.143	1.27951				I602A	6.929	7.244	7.166	7.113	0.0947154	<0.0001	***		I602A	93.17	95.66	94.08	94.3033	0.727423
D336G	93.94	96.3	94.81	95.0167	0.689065				V604A	7.29	7.293	7.339	7.30733	0.015857	<0.0001	***		V604A	87.57	96.27	94.08	92.64	2.61264
D334G/Y335G/D336G	UD	UD	UD						A607G	7.022	7.036	7.016	7.02467	0.00592546	<0.0001	***		A607G	94.09	95.05	96.86	95.3333	0.812082
S273I	96.19	93.1	89.7	92.9967	1.87421				L611A	7.278	7.232	7.351	7.287	0.0346458	<0.0001	***		L611A	38.37	44.61	45.62	42.8667	2.26716
									H615A	6.961	6.786	6.753	6.83333	0.0645403	<0.0001	***		H615A	92.56	94.72	92.78	93.3533	0.686278
Constructs	Surface Expression Level(100%)			Mean	SEM
WT	100	100	100	100	0				Constructs	Surface Expression Level (100%)			Mean	SEM
D334G	74.3022	73.9465	80.4572	76.2367	2.11408				WT	100	100	100	100	0
Y335G	45.0261	41.237	45.005	43.7567	1.25836				F350A	17.865	19.3373	17.9419	18.3833	0.47876
D336G	29.5291	29.0466	30.2686	29.6167	0.35484				V450A	33.7765	35.9061	38.254	35.98	1.29085
D334G/Y335G/D336G	29.1376	29.7277	26.5791	28.4833	0.966787				S453A	23.8206	24.0092	26.4114	24.7467	0.833473
S273I	46.7367	39.6968	37.2949	41.2433	2.83502				L518A	40.0253	40.4706	39.4381	39.98	0.298385
									M520A	24.2459	26.0008	29.0694	26.44	1.4087
									V531A	71.4097	74.4322	66.4078	70.75	2.33858
									L535A	130.719	105.769	100.647	112.38	9.28835
									I588A	28.3062	29.2634	30.7569	29.4433	0.71317
									A592G	56.9791	57.7906	63.6225	59.4633	2.09145
									I602A	43.2556	28.8952	26.8344	32.9967	5.16634
									V604A	68.572	77.1671	87.8817	77.8733	5.5854
									A607G	29.1922	26.8311	26.701	27.5733	0.809204
									L611A	32.0496	31.4462	32.4587	31.9867	0.293277
									H615A	109.623	122.715	127.035	119.787	5.23407
									H615Y	99.8193	82.5381	82.2648	88.2067	5.80723

## Sheet: Supplementary Table 3
				Constructs	pEC50			Mean	SEM				Constructs	Emax			Mean	SEM
			FSH	WT	8.47	8.472	8.429	8.457	0.0140119			FSH	WT	100	100	100	100	0
				WT	/	/	/	/	/				WT	/	/	/	/	/
				TM6	/	/	/	/	/				TM6	/	/	/	/	/
				TM5/TM6	/	/	/	/	/				TM5/TM6	/	/	/	/	/
			ML-109	TM5/TM6/A352E	/	/	/	/	/			ML-109	TM5/TM6/A352E	/	/	/	/	/
				TM5/TM6/A352E/H615Y	6.003	5.97	5.957	5.97667	0.013691				TM5/TM6/A352E/H615Y	86.94	88.01	87.89	87.6133	0.338444
				TM5/TM6/A352E/I411M	4.854	4.969	5.029	4.95067	0.0513431				TM5/TM6/A352E/I411M	93.58	93.96	90.58	92.7067	1.06898
				TM5/TM6/A352E/H615Y/I411M	6.264	6.219	6.236	6.23967	0.0131191				TM5/TM6/A352E/H615Y/I411M	98.88	99.38	99.61	99.29	0.215484
				H615Y	4.456	4.609	4.566	4.54367	0.045557				H615Y	50.85	43.95	40.92	45.24	2.93821
				H615Y/I44M	5.071	5.031	4.945	5.01567	0.0371723				H615Y/I44M	85.56	91.13	89.54	88.7433	1.65653
				Constructs	Surface Expression Level (100%)			Mean	SEM
				WT	100	100	100	100	0
				TM6	88.3807	89.3993	54.6296	77.47	11.4238
				TM5/TM6	85.707	106.284	77.8638	89.95	8.47363
				TM5/TM6/A352E	78.5458	95.6092	52.0156	75.3933	12.6819
				TM5/TM6/A352E/H615Y	74.1089	64.7894	73.5093	70.8033	3.01165
				TM5/TM6/A352E/I411M	91.8816	100.499	92.5124	94.9633	2.7743
				TM5/TM6/A352E/I411M/H615Y	111.41	151.127	88.4567	117	18.3059
				H615Y	99.8193	82.5381	82.2648	88.2067	5.80723
				H615Y/I411M	98.8126	104.328	87.9024	97.0133	4.82726

## Sheet: Supplementary Table 4
			Ligands	Receptor	pEC50			Mean	SEM
			CG		9.738	9.771	10.16	9.88967	0.135502
			ML-109	LHCGR	/	/	/	/	/
			Cpd-21f		6.36	6.205	6.204	6.25633	0.0518341
			Cpd-21f	TSHR	6.52	6.367	6.56	6.48233	0.0588114
